# Supplementary material for: Tri-system integration in metal-oxide nanocomposites via in-situ solution-processed method for ultrathin flexible transparent electrodes
Source: Nat Commun. 2024 Mar 7;15:2070. doi: 10.1038/s41467-024-46243-6 (PMC10920808; doi:10.1038/s41467-024-46243-6)
Supplement: Supplementary file 8 — Source Data [file 41467_2024_46243_MOESM8_ESM.xlsx]

## Sheet: Figure 1c
uFTEs
iSPM		without
x: A number of the folding cycle	y: Current density (MA cm-2)	x: A number of the folding cycle	y: Current density (MA cm-2)
0.314	8.41636	0.307	8.41927
31.7267	8.46815	31.897	6.88567
159.895	8.43341	142.234	6.42351
464.159	8.44969	521.156	6.09977
985.464	8.43075	799.886	5.02785
1380.12	8.41234	1126.86	4.61845
2500.88	8.41017	2228.26	4.39247
3094.2	8.42749	2690	4.20049
4067.76	8.42446	3384	4.06356
6243.09	8.42108	3418.89	3.83883
6631.65	8.38295	3554.6	3.38485
7167.89	8.3972	3635.57	3.1791
7303.43	8.39425	4189.99	2.71423
8053.37	8.35213	4192.4	0
9225.16	8.28237	--	--
9383.23	8.2302	--	--
10000.7	8.19284	--	--

## Sheet: Figure 3e
R (nm)
5		6		7		t^(1/2)
x: σt / Rµf	y: r/R	x: σt / Rµf	y: r/R	x: σt / Rµf	y: r/R	x	y
0	0.222	15	0.64286	17	0.70167	1	1
5	0.41	17.8571	0.73286	20.75	0.80167	2	1.41421
15	0.63	23.5714	0.84571	28.25	0.93333	3	1.73205
30	0.886	32.1429	0.98571	43.25	1.10167	4	2
45	1.08	40.7143	1.0855	--	--	5	2.23607
--	--	--	--	--	--	6	2.44949
						7	2.64575
						8	2.82843
						9	3
						10	3.16228
						11	3.31662
						12	3.4641
						13	3.60555
						14	3.74166
						15	3.87298
						16	4
						17	4.12311
						18	4.24264
						19	4.3589
						20	4.47214
						21	4.58258
						22	4.69042
						23	4.79583
						24	4.89898
						25	5
						26	5.09902
						27	5.19615
						28	5.2915
						29	5.38516
						30	5.47723
						31	5.56776
						32	5.65685
						33	5.74456
						34	5.83095
						35	5.91608
						36	6
						37	6.08276
						38	6.16441
						39	6.245
						40	6.32456
						41	6.40312
						42	6.48074
						43	6.55744
						44	6.63325
						45	6.7082

## Sheet: Figure S1a
x: Concentration of the iSPM (M)	y: Sheet resistance variation (Rsh-Rsh0)	y_error(+)	y_error(-)
0	0
0.01	-0.11	0.1	0.13
0.05	-0.2	0.12	0.06
0.1	-0.25	0.08	0.04
0.2	-0.275	0.06	0.03
0.3	-0.2775	0.04	0.03
0.4	-0.2795	0.03	0.03
0.5	-0.28	0.02	0.03

## Sheet: Figure S4a
Nanocomposites
iSPM		without
x: Wavelength (nm)	y: Diffused Transmittance (%)	x: Wavelength (nm)	y: Diffused Transmittance (%)
350	84.8051	350	68.2315
350.753	81.8511	350.753	72.9109
351.507	78.402	351.507	75.7772
352.26	76.6738	352.26	75.7845
353.013	76.6584	353.013	75.5867
353.766	77.971	353.766	76.4427
354.52	78.734	354.52	76.1209
355.273	79.3056	355.273	77.7109
356.026	79.8738	356.026	78.1539
356.779	81.2028	356.779	78.4805
357.533	82.1726	357.533	79.1544
358.286	81.6412	358.286	78.9819
359.039	81.1158	359.039	79.1245
359.793	81.0035	359.793	78.676
360.546	82.1295	360.546	80.2074
361.299	83.5597	361.299	82.2712
362.052	82.4956	362.052	82.4684
362.806	81.2641	362.806	82.0822
363.559	79.9901	363.559	81.4234
364.312	80.7429	364.312	81.6735
365.065	82.4927	365.065	82.8302
365.819	83.9558	365.819	82.9996
366.572	84.1151	366.572	83.6955
367.325	82.8791	367.325	82.5056
368.079	82.3698	368.079	81.9577
368.832	82.9729	368.832	81.9896
369.585	83.2337	369.585	82.5149
370.338	83.0102	370.338	82.4525
371.092	81.9297	371.092	81.4888
371.845	81.7299	371.845	81.5472
372.598	82.7204	372.598	82.2431
373.351	83.4143	373.351	82.4916
374.105	83.7812	374.105	82.4463
374.858	83.8014	374.858	82.6395
375.611	83.2513	375.611	83.6913
376.365	82.9272	376.365	83.6936
377.118	82.3782	377.118	82.8893
377.871	82.9665	377.871	81.9019
378.625	83.0471	378.625	81.5332
379.378	83.2303	379.378	81.7357
380.131	82.0742	380.131	81.4883
380.884	82.1803	380.884	82.5209
381.638	82.6593	381.638	82.7886
382.391	83.1022	382.391	83.0667
383.144	83.2369	383.144	83.0336
383.897	82.4332	383.897	83.0177
384.651	82.7178	384.651	82.9959
385.404	82.7154	385.404	82.7525
386.157	82.9416	386.157	82.6924
386.911	82.786	386.911	82.539
387.664	82.9373	387.664	82.6993
388.417	83.3633	388.417	83.096
389.17	83.1851	389.17	83.7622
389.924	83.1679	389.924	84.3472
390.677	82.9614	390.677	84.2678
391.43	83.2687	391.43	84.3426
392.183	83.4844	392.183	84.0788
392.937	83.684	392.937	84.1766
393.69	83.7375	393.69	84.2062
394.443	83.3982	394.443	84.168
395.197	83.1096	395.197	84.2174
395.95	82.9445	395.95	84.1096
396.703	83.1667	396.703	84.0248
397.456	84.049	397.456	84.0772
398.21	84.5347	398.21	84.3033
398.963	84.8686	398.963	85.1992
399.716	84.7176	399.716	85.4322
400.469	85.1865	400.469	85.3197
401.223	85.436	401.223	84.9848
401.976	85.2484	401.976	84.7348
402.729	85.15	402.729	84.9505
403.483	85.1656	403.483	84.9297
404.236	85.4762	404.236	85.2848
404.989	85.4375	404.989	85.1137
405.742	85.7619	405.742	85.2956
406.496	86.0551	406.496	85.141
407.249	86.2092	407.249	85.6878
408.002	86.3396	408.002	85.8649
408.755	86.5636	408.755	86.3233
409.509	86.7502	409.509	86.0653
410.262	86.8042	410.262	86.2514
411.015	87.0161	411.015	86.3788
411.769	87.3685	411.769	86.5285
412.522	87.2511	412.522	86.4169
413.275	86.9523	413.275	86.1599
414.028	86.8001	414.028	86.2519
414.782	86.8718	414.782	86.3914
415.535	87.1971	415.535	86.8471
416.288	87.6472	416.288	87.3746
417.041	87.6093	417.041	87.7686
417.795	87.5389	417.795	87.8264
418.548	87.4334	418.548	87.6726
419.301	87.5412	419.301	87.5167
420.055	87.7353	420.055	87.4863
420.808	87.8309	420.808	87.5383
421.561	88.1138	421.561	87.7227
422.314	88.32	422.314	87.9417
423.068	88.4698	423.068	88.144
423.821	88.3669	423.821	88.1375
424.574	88.1975	424.574	87.8591
425.327	88.136	425.327	87.5985
426.081	88.1423	426.081	87.7307
426.834	88.427	426.834	88.0757
427.587	88.7568	427.587	88.3008
428.341	89.0751	428.341	88.2255
429.094	88.8663	429.094	88.1306
429.847	88.5749	429.847	88.1569
430.6	88.3195	430.6	88.1078
431.354	88.5947	431.354	88.3935
432.107	88.5924	432.107	88.3633
432.86	88.5592	432.86	88.6146
433.613	88.5816	433.613	88.4664
434.367	88.6908	434.367	88.4557
435.12	88.8676	435.12	88.4897
435.873	88.9141	435.873	88.7004
436.627	89.2468	436.627	89.0845
437.38	89.4272	437.38	89.2562
438.133	89.4916	438.133	89.2321
438.887	89.6249	438.887	89.3433
439.64	89.6981	439.64	89.3511
440.393	89.5869	440.393	89.2465
441.146	89.2533	441.146	89.0371
441.9	89.3399	441.9	88.8572
442.653	89.8257	442.653	89.1192
443.406	90.1219	443.406	89.3098
444.159	90.0711	444.159	89.6741
444.913	89.7798	444.913	89.8322
445.666	89.6856	445.666	89.9335
446.419	89.7505	446.419	89.9758
447.173	90.1439	447.173	90.0418
447.926	90.4512	447.926	90.2769
448.679	90.4547	448.679	90.2905
449.432	90.3616	449.432	90.2746
450.186	90.2845	450.186	90.0699
450.939	90.3646	450.939	90.0621
451.692	90.3097	451.692	89.9186
452.445	89.9648	452.445	89.8387
453.199	89.8943	453.199	89.9121
453.952	90.0631	453.952	90.3343
454.705	90.538	454.705	90.7851
455.459	91.0678	455.459	91.0981
456.212	91.1241	456.212	91.1518
456.965	91.1018	456.965	91.0869
457.718	90.616	457.718	91.1041
458.472	90.6516	458.472	90.952
459.225	90.6443	459.225	90.7915
459.978	91.154	459.978	90.5179
460.731	91.214	460.731	90.6118
461.485	91.4629	461.485	90.8693
462.238	91.3057	462.238	91.0511
462.991	91.2013	462.991	91.0072
463.745	91.1846	463.745	90.8958
464.498	91.2083	464.498	91.0025
465.251	91.1797	465.251	90.9656
466.004	91.0789	466.004	91.2236
466.758	90.9432	466.758	91.1543
467.511	90.9826	467.511	91.1438
468.264	91.1342	468.264	90.9904
469.017	91.2219	469.017	90.9861
469.771	91.3483	469.771	91.2301
470.524	91.3746	470.524	91.423
471.277	91.3072	471.277	91.3792
472.031	91.2189	472.031	91.1718
472.784	91.0552	472.784	90.8331
473.537	91.0154	473.537	90.8786
474.29	90.9577	474.29	91.0878
475.044	90.9493	475.044	91.2822
475.797	91.1824	475.797	91.4193
476.55	91.4474	476.55	91.4624
477.303	91.484	477.303	91.4905
478.057	91.3303	478.057	91.5581
478.81	91.1644	478.81	91.6047
479.563	91.1824	479.563	91.5837
480.317	91.4385	480.317	91.7123
481.07	91.5611	481.07	91.8101
481.823	91.7294	481.823	91.9814
482.576	91.5241	482.576	91.9842
483.33	91.3838	483.33	91.8524
484.083	91.2168	484.083	91.8559
484.836	91.2062	484.836	91.9934
485.589	91.4091	485.589	92.0936
486.343	91.6763	486.343	92.0854
487.096	92.0991	487.096	92.0269
487.849	92.0486	487.849	91.8668
488.603	92.2084	488.603	91.8989
489.356	91.9047	489.356	91.7386
490.109	92.0894	490.109	91.8932
490.862	91.8969	490.862	91.9254
491.616	91.7938	491.616	91.8691
492.369	91.7042	492.369	91.8597
493.122	91.7045	493.122	92.0504
493.875	91.8841	493.875	92.1945
494.629	92.1229	494.629	92.2926
495.382	91.9161	495.382	92.1947
496.135	91.8086	496.135	92.4299
496.889	91.6532	496.889	92.3727
497.642	91.7829	497.642	92.3976
498.395	91.8667	498.395	92.2958
499.149	91.8906	499.149	92.4451
499.902	92.0902	499.902	92.411
500.655	92.3166	500.655	92.3245
501.408	92.3811	501.408	92.2848
502.162	92.5669	502.162	92.4649
502.915	92.5312	502.915	92.6398
503.668	92.698	503.668	92.7022
504.421	92.6106	504.421	92.6086
505.175	92.4852	505.175	92.6856
505.928	92.364	505.928	92.5787
506.681	92.0982	506.681	92.5344
507.435	92.1019	507.435	92.4713
508.188	92.024	508.188	92.3895
508.941	92.0732	508.941	92.3108
509.694	92.0723	509.694	92.1835
510.448	91.9436	510.448	92.2074
511.201	91.9842	511.201	92.3499
511.954	92.1363	511.954	92.5974
512.707	92.4601	512.707	92.7803
513.461	92.5298	513.461	92.7445
514.214	92.4991	514.214	92.6149
514.967	92.413	514.967	92.5898
515.721	92.3955	515.721	92.7436
516.474	92.2617	516.474	92.7298
517.227	92.2621	517.227	92.597
517.98	92.456	517.98	92.7225
518.734	92.6688	518.734	92.8807
519.487	92.6029	519.487	92.9343
520.24	92.3898	520.24	92.7539
520.993	92.2173	520.993	92.6473
521.747	92.2536	521.747	92.538
522.5	92.376	522.5	92.7867
523.253	92.372	523.253	92.793
524.007	92.5419	524.007	93.1359
524.76	92.5485	524.76	92.9
525.513	92.776	525.513	93.0088
526.266	92.7648	526.266	93.0244
527.02	93.0149	527.02	93.1574
527.773	92.6548	527.773	92.9537
528.526	92.4416	528.526	92.7967
529.279	92.1798	529.279	92.8589
530.033	92.4958	530.033	92.8705
530.786	92.5201	530.786	92.7299
531.539	92.5405	531.539	92.5371
532.293	92.3166	532.293	92.5126
533.046	92.5195	533.046	92.8561
533.799	92.4877	533.799	93.0397
534.552	92.42	534.552	92.9579
535.306	92.4631	535.306	92.8984
536.059	92.739	536.059	92.9766
536.812	93.0065	536.812	93.3221
537.566	92.8809	537.566	93.2416
538.319	92.674	538.319	93.0396
539.072	92.4985	539.072	92.9953
539.825	92.4732	539.825	93.113
540.579	92.3491	540.579	93.2199
541.332	92.3845	541.332	93.4577
542.085	92.3938	542.085	93.4326
542.838	92.4665	542.838	93.5729
543.592	92.5728	543.592	93.5424
544.345	92.8175	544.345	93.5096
545.098	92.7748	545.098	93.392
545.851	92.7423	545.851	93.1962
546.605	92.6051	546.605	93.2569
547.358	92.5967	547.358	93.3424
548.111	92.6027	548.111	93.392
548.865	92.5603	548.865	93.1672
549.618	92.6342	549.618	92.9607
550.371	92.6711	550.371	92.8862
551.125	92.702	551.125	92.9091
551.878	92.7401	551.878	93.0261
552.631	92.7638	552.631	93.1005
553.384	92.7597	553.384	93.1221
554.138	92.6287	554.138	93.0601
554.891	92.6209	554.891	93.0669
555.644	92.7957	555.644	93.2896
556.397	92.9275	556.397	93.4056
557.151	92.9371	557.151	93.3688
557.904	92.9682	557.904	93.4038
558.657	92.8802	558.657	93.3521
559.41	92.8068	559.41	93.3169
560.164	92.7683	560.164	93.3383
560.917	92.806	560.917	93.3003
561.67	92.9317	561.67	93.312
562.424	92.8844	562.424	93.2528
563.177	92.979	563.177	93.2507
563.93	93.0532	563.93	93.6103
564.683	93.1517	564.683	93.6143
565.437	93.0843	565.437	93.7334
566.19	93.0807	566.19	93.435
566.943	93.0034	566.943	93.2395
567.697	93.026	567.697	93.1157
568.45	93.0818	568.45	93.1166
569.203	93.2308	569.203	93.2802
569.956	93.25	569.956	93.4041
570.71	93.0885	570.71	93.3158
571.463	93.069	571.463	93.4347
572.216	93.1657	572.216	93.5356
572.969	93.2094	572.969	93.5393
573.723	93.288	573.723	93.6135
574.476	93.3691	574.476	93.768
575.229	93.3842	575.229	93.8202
575.982	93.3648	575.982	93.6857
576.736	93.0471	576.736	93.4973
577.489	93.0098	577.489	93.6518
578.242	92.9825	578.242	93.5535
578.996	92.9458	578.996	93.4124
579.749	93.0777	579.749	93.3424
580.502	92.9822	580.502	93.2917
581.255	93.2135	581.255	93.5844
582.009	93.139	582.009	93.5568
582.762	93.2643	582.762	93.6427
583.515	93.1418	583.515	93.3574
584.269	93.1927	584.269	93.3192
585.022	93.0573	585.022	93.1264
585.775	93.236	585.775	93.2686
586.528	93.0533	586.528	93.3007
587.282	93.21	587.282	93.6215
588.035	93.1401	588.035	93.6763
588.788	93.3181	588.788	93.7013
589.542	93.1914	589.542	93.5168
590.295	93.1863	590.295	93.3977
591.048	93.336	591.048	93.5228
591.801	93.4487	591.801	93.8675
592.555	93.5065	592.555	93.9029
593.308	93.3375	593.308	93.873
594.061	93.3126	594.061	93.6292
594.814	93.347	594.814	93.6508
595.568	93.4347	595.568	93.6616
596.321	93.4437	596.321	93.6925
597.074	93.4249	597.074	93.6735
597.827	93.306	597.827	93.5828
598.581	93.283	598.581	93.6024
599.334	93.3214	599.334	93.6435
600.087	93.401	600.087	93.7031
600.841	93.3508	600.841	93.7797
601.594	93.3311	601.594	93.7675
602.347	93.4081	602.347	93.8626
603.1	93.5999	603.1	93.8071
603.854	93.6231	603.854	93.753
604.607	93.5686	604.607	93.6263
605.36	93.4862	605.36	93.6363
606.114	93.4139	606.114	93.8673
606.867	93.3654	606.867	93.9262
607.62	93.2528	607.62	93.8825
608.373	93.1868	608.373	93.8812
609.127	93.203	609.127	93.947
609.88	93.3788	609.88	94.0175
610.633	93.5598	610.633	93.9332
611.386	93.5559	611.386	93.7396
612.14	93.362	612.14	93.7367
612.893	93.1045	612.893	93.83
613.646	93.1291	613.646	94.0159
614.4	93.1667	614.4	94.054
615.153	93.2123	615.153	93.9602
615.906	93.3722	615.906	93.8351
616.659	93.4324	616.659	93.7614
617.413	93.3832	617.413	93.7725
618.166	93.1085	618.166	93.7657
618.919	93.0443	618.919	93.7863
619.673	93.183	619.673	93.7735
620.426	93.3467	620.426	93.7943
621.179	93.5738	621.179	93.8898
621.932	93.6998	621.932	94.0084
622.686	93.7512	622.686	94.1301
623.439	93.7334	623.439	94.0477
624.192	93.6618	624.192	93.8673
624.945	93.6577	624.945	93.9189
625.699	93.6275	625.699	94.0733
626.452	93.629	626.452	94.1328
627.205	93.579	627.205	94.0766
627.958	93.4216	627.958	93.9624
628.712	93.3025	628.712	94.045
629.465	93.1979	629.465	93.9845
630.218	93.3677	630.218	93.9317
630.972	93.5239	630.972	93.9984
631.725	93.561	631.725	93.8965
632.478	93.5131	632.478	94.0095
633.231	93.5444	633.231	93.8738
633.985	93.637	633.985	93.9667
634.738	93.5546	634.738	93.8929
635.491	93.4698	635.491	93.903
636.245	93.3734	636.245	93.7403
636.998	93.3735	636.998	93.7562
637.751	93.3697	637.751	93.8218
638.504	93.3081	638.504	93.9174
639.258	93.2971	639.258	93.9735
640.011	93.4203	640.011	93.922
640.764	93.5841	640.764	93.9136
641.518	93.6608	641.518	93.7884
642.271	93.5363	642.271	93.7951
643.024	93.4382	643.024	93.7235
643.777	93.4894	643.777	93.9119
644.531	93.3794	644.531	93.951
645.284	93.4962	645.284	94.0432
646.037	93.4353	646.037	93.907
646.79	93.5398	646.79	93.9263
647.544	93.4724	647.544	93.8328
648.297	93.3242	648.297	93.8987
649.05	93.4253	649.05	93.824
649.803	93.3943	649.803	94.1167
650.557	93.5884	650.557	94.0278
651.31	93.4684	651.31	94.1187
652.063	93.5935	652.063	93.8447
652.817	93.6231	652.817	94.0266
653.57	93.7157	653.57	93.8646
654.323	93.7322	654.323	94.1386
655.076	93.7293	655.076	93.9479
655.83	93.7506	655.83	94.0951
656.583	93.7816	656.583	93.8793
657.336	93.6012	657.336	93.8157
658.09	93.6719	658.09	93.7706
658.843	93.662	658.843	93.925
659.596	93.9348	659.596	94.1329
660.349	93.6441	660.349	94.0842
661.103	93.6283	661.103	94.0382
661.856	93.4482	661.856	94.1225
662.609	93.7298	662.609	94.2462
663.362	93.899	663.362	94.2431
664.116	93.8993	664.116	93.8874
664.869	93.7993	664.869	93.8477
665.622	93.8004	665.622	94.0181
666.375	93.7742	666.375	94.1463
667.129	93.7348	667.129	94.1354
667.882	93.4752	667.882	94.0941
668.635	93.4279	668.635	94.0524
669.389	93.4239	669.389	94.0431
670.142	93.4645	670.142	93.8872
670.895	93.5693	670.895	93.9133
671.649	93.6526	671.649	93.9629
672.402	93.7839	672.402	94.1594
673.155	93.8196	673.155	94.2772
673.908	93.8168	673.908	94.2949
674.662	93.6954	674.662	94.2178
675.415	93.7362	675.415	94.285
676.168	93.8269	676.168	94.2825
676.921	93.9621	676.921	94.2464
677.675	94.0018	677.675	94.2985
678.428	93.9014	678.428	94.3418
679.181	93.6188	679.181	94.2375
679.934	93.5045	679.934	94.0446
680.688	93.5216	680.688	93.9219
681.441	93.5138	681.441	94.024
682.194	93.642	682.194	94.1952
682.948	93.4445	682.948	94.1304
683.701	93.6245	683.701	94.1551
684.454	93.5634	684.454	93.9673
685.207	93.758	685.207	94.0778
685.961	93.6219	685.961	94.0342
686.714	93.5249	686.714	94.146
687.467	93.4389	687.467	93.9304
688.221	93.4432	688.221	93.819
688.974	93.3882	688.974	93.7569
689.727	93.4259	689.727	93.8584
690.48	93.5393	690.48	93.9176
691.234	93.7061	691.234	93.8283
691.987	93.6311	691.987	93.9394
692.74	93.505	692.74	93.9237
693.493	93.4634	693.493	94.084
694.247	93.62	694.247	94.1063
695	93.7635	695	94.2371
695.753	93.8821	695.753	94.2128
696.507	93.6267	696.507	94.0064
697.26	93.2679	697.26	93.753
698.013	93.3308	698.013	93.795
698.766	93.6478	698.766	94.0487
699.52	93.8738	699.52	94.1756
700.273	93.782	700.273	94.0281
701.026	93.5947	701.026	94.0075
701.779	93.4891	701.779	94.0391
702.533	93.4506	702.533	94.1366
703.286	93.701	703.286	94.2675
704.039	94.073	704.039	94.4026
704.793	94.1118	704.793	94.4045
705.546	93.9546	705.546	94.1807
706.299	93.6556	706.299	94.0011
707.052	93.6241	707.052	93.8936
707.806	93.6144	707.806	93.9049
708.559	93.7878	708.559	93.9875
709.312	93.8365	709.312	94.0318
710.066	93.6889	710.066	93.8826
710.819	93.584	710.819	93.7267
711.572	93.8113	711.572	94.0629
712.325	94.2218	712.325	94.2764
713.079	94.3057	713.079	94.4526
713.832	93.9955	713.832	94.2345
714.585	93.806	714.585	94.2332
715.338	93.944	715.338	94.3634
716.092	94.0486	716.092	94.5479
716.845	93.9551	716.845	94.602
717.598	93.731	717.598	94.3014
718.351	93.6225	718.351	94.0791
719.105	93.8179	719.105	94.0398
719.858	93.8428	719.858	94.1648
720.611	93.8683	720.611	94.0369
721.365	93.7699	721.365	94.0069
722.118	93.8764	722.118	94.0709
722.871	93.9287	722.871	94.1243
723.625	94.0665	723.625	94.1333
724.378	94.2146	724.378	94.2173
725.131	94.1951	725.131	94.311
725.884	94.1252	725.884	94.3218
726.638	94.056	726.638	94.2393
727.391	94.1544	727.391	94.4294
728.144	94.2707	728.144	94.5629
728.897	94.2902	728.897	94.5392
729.651	94.2514	729.651	94.2416
730.404	94.138	730.404	94.0045
731.157	93.9808	731.157	93.9774
731.91	93.9577	731.91	94.0933
732.664	93.9509	732.664	94.1959
733.417	94.1134	733.417	94.3769
734.17	94.0664	734.17	94.3732
734.924	94.0388	734.924	94.2287
735.677	94.0281	735.677	94.078
736.43	94.1391	736.43	94.1374
737.183	94.3262	737.183	94.4294
737.937	94.3902	737.937	94.5269
738.69	94.4298	738.69	94.4542
739.443	94.4048	739.443	94.3842
740.197	94.4384	740.197	94.3739
740.95	94.3964	740.95	94.3371
741.703	94.3988	741.703	94.3022
742.456	94.3858	742.456	94.276
743.21	94.355	743.21	94.272
743.963	94.1796	743.963	94.2135
744.716	94.1618	744.716	94.248
745.469	94.1821	745.469	94.4602
746.223	94.1884	746.223	94.5986
746.976	94.255	746.976	94.5786
747.729	94.3393	747.729	94.424
748.482	94.4439	748.482	94.4362
749.236	94.4446	749.236	94.6248
749.989	94.3943	749.989	94.6906
750.742	94.4419	750.742	94.6396
751.496	94.4723	751.496	94.437
752.249	94.4973	752.249	94.3943
753.002	94.4018	753.002	94.4376
753.755	94.2816	753.755	94.4783
754.509	94.2574	754.509	94.4517
755.262	94.3249	755.262	94.3806
756.015	94.4761	756.015	94.4118
756.769	94.5498	756.769	94.3919
757.522	94.4266	757.522	94.2589
758.275	94.4498	758.275	94.133
759.028	94.4646	759.028	94.0956
759.782	94.4809	759.782	94.1724
760.535	94.2083	760.535	94.1167
761.288	94.146	761.288	94.2866
762.042	94.1859	762.042	94.2975
762.795	94.3666	762.795	94.3312
763.548	94.3373	763.548	94.126
764.301	94.4012	764.301	94.1704
765.055	94.5867	765.055	94.2947
765.808	94.811	765.808	94.5596
766.561	94.7619	766.561	94.4945
767.314	94.4992	767.314	94.4947
768.068	94.4651	768.068	94.4904
768.821	94.5923	768.821	94.5291
769.574	94.5798	769.574	94.3252
770.327	94.3793	770.327	94.0798
771.081	94.2913	771.081	94.0653
771.834	94.4261	771.834	94.1203
772.587	94.6507	772.587	94.2502
773.341	94.5026	773.341	94.1305
774.094	94.3498	774.094	94.1902
774.847	94.4589	774.847	94.0963
775.6	94.6284	775.6	94.154
776.354	94.5984	776.354	94.0505
777.107	94.4834	777.107	94.2459
777.86	94.5757	777.86	94.3247
778.614	94.7405	778.614	94.4257
779.367	94.6483	779.367	94.2294
780.12	94.8674	780.12	94.3458
780.873	94.8289	780.873	94.3099
781.627	94.8984	781.627	94.281
782.38	94.6153	782.38	94.3295
783.133	94.6617	783.133	94.3043
783.886	94.3043	783.886	94.1501
784.64	94.3259	784.64	94.0037
785.393	94.3329	785.393	94.1099
786.146	94.616	786.146	94.1818
786.9	94.6029	786.9	94.019
787.653	94.7206	787.653	94.0819
788.406	94.6474	788.406	94.2838
789.159	94.7163	789.159	94.4145
789.913	94.6287	789.913	94.4169
790.666	94.8748	790.666	94.3892
791.419	94.6785	791.419	94.2631
792.173	94.7274	792.173	94.1333
792.926	94.4572	792.926	93.9866
793.679	94.395	793.679	93.9951
794.432	94.4022	794.432	94.1725
795.186	94.5754	795.186	94.4427
795.939	94.8064	795.939	94.5045
796.692	94.6654	796.692	94.432
797.445	94.4378	797.445	94.3341
798.199	94.3642	798.199	94.4003
798.952	94.4808	798.952	94.4629
799.705	94.6398	799.705	94.604
800.458	94.3637	800.458	93.9995
801.212	94.2921	801.212	94.0337
801.965	94.2657	801.965	94.062
802.718	94.2998	802.718	94.1413
803.472	94.4211	803.472	94.175
804.225	94.4541	804.225	94.2198
804.978	94.4053	804.978	94.1509
805.731	94.3699	805.731	94.1044
806.485	94.3321	806.485	94.0701
807.238	94.4191	807.238	94.0907
807.991	94.4071	807.991	94.1777
808.745	94.4091	808.745	94.2883
809.498	94.4916	809.498	94.3671
810.251	94.6948	810.251	94.3643
811.004	94.6739	811.004	94.1279
811.758	94.5308	811.758	93.9183
812.511	94.4008	812.511	93.9109
813.264	94.3447	813.264	93.9131
814.018	94.3134	814.018	93.9879
814.771	94.391	814.771	93.9713
815.524	94.3802	815.524	93.8957
816.277	94.3053	816.277	93.8575
817.031	94.1973	817.031	93.8234
817.784	94.1476	817.784	93.8257
818.537	94.2611	818.537	93.9227
819.29	94.3581	819.29	94.0215
820.044	94.4012	820.044	94.0664
820.797	94.2156	820.797	93.9757
821.55	94.0778	821.55	93.9191
822.303	94.1174	822.303	93.9329
823.057	94.2568	823.057	94.0201
823.81	94.2164	823.81	94.0504
824.563	93.9804	824.563	93.9755
825.317	93.5816	825.317	93.7083
826.07	93.7783	826.07	93.7482
826.823	94.1498	826.823	93.9657
827.576	94.434	827.576	94.0798
828.33	94.4478	828.33	93.948
829.083	94.5213	829.083	93.8394
829.836	94.7431	829.836	93.9602
830.59	94.5139	830.59	94.061
831.343	94.2888	831.343	93.9833
832.096	94.182	832.096	93.7323
832.849	94.0496	832.849	93.6039
833.603	94.2276	833.603	93.6198
834.356	94.2339	834.356	93.5249
835.109	94.5519	835.109	93.681
835.862	94.3481	835.862	93.617
836.616	94.4286	836.616	93.9626
837.369	94.3027	837.369	93.9301
838.122	94.3828	838.122	93.9712
838.875	94.1903	838.875	93.7355
839.629	94.1922	839.629	93.7489
840.382	94.2128	840.382	93.7381
841.135	94.469	841.135	93.8768
841.889	94.5972	841.889	93.9929
842.642	94.5326	842.642	94.1306
843.395	94.1956	843.395	93.9939
844.149	94.0746	844.149	93.8695
844.902	94.2533	844.902	93.913
845.655	94.5165	845.655	94.147
846.408	94.4964	846.408	94.1766
847.162	94.1278	847.162	93.9374
847.915	94.2057	847.915	93.9557
848.668	94.1558	848.668	93.9691
849.421	94.2118	849.421	94.0984
850.175	94.3637	850.175	93.9995
850.928	94.2921	850.928	94.0337
851.681	94.2657	851.681	94.062
852.434	94.2998	852.434	94.1413
853.188	94.4211	853.188	94.175
853.941	94.4541	853.941	94.2198
854.694	94.4053	854.694	94.1509
855.448	94.3699	855.448	94.1044
856.201	94.3321	856.201	94.0701
856.954	94.4191	856.954	94.0907
857.707	94.4071	857.707	94.1777
858.461	94.4091	858.461	94.2883
859.214	94.4916	859.214	94.3671
859.967	94.6948	859.967	94.3643
860.721	94.6739	860.721	94.1279
861.474	94.5308	861.474	93.9183
862.227	94.4008	862.227	93.9109
862.98	94.3447	862.98	93.9131
863.734	94.3134	863.734	93.9879
864.487	94.391	864.487	93.9713
865.24	94.3802	865.24	93.8957
865.993	94.3053	865.993	93.8575
866.747	94.1973	866.747	93.8234
867.5	94.1476	867.5	93.8257
868.253	94.2611	868.253	93.9227
869.007	94.3581	869.007	94.0215
869.76	94.4012	869.76	94.0664
870.513	94.2156	870.513	93.9757
871.266	94.0778	871.266	93.9191
872.02	94.1174	872.02	93.9329
872.773	94.2568	872.773	94.0201
873.526	94.2164	873.526	94.0504
874.279	93.9804	874.279	93.9755
875.033	93.5816	875.033	93.7083
875.786	93.7783	875.786	93.7482
876.539	94.1498	876.539	93.9657
877.293	94.434	877.293	94.0798
878.046	94.4478	878.046	93.948
878.799	94.5213	878.799	93.8394
879.552	94.7431	879.552	93.9602
880.306	94.5139	880.306	94.061
881.059	94.2888	881.059	93.9833
881.812	94.182	881.812	93.7323
882.566	94.0496	882.566	93.6039
883.319	94.2276	883.319	93.6198
884.072	94.2339	884.072	93.5249
884.825	94.5519	884.825	93.681
885.579	94.3481	885.579	93.617
886.332	94.4286	886.332	93.9626
887.085	94.3027	887.085	93.9301
887.838	94.3828	887.838	93.9712
888.592	94.1903	888.592	93.7355
889.345	94.1922	889.345	93.7489
890.098	94.2128	890.098	93.7381
890.851	94.469	890.851	93.8768
891.605	94.5972	891.605	93.9929
892.358	94.5326	892.358	94.1306
893.111	94.1956	893.111	93.9939
893.865	94.0746	893.865	93.8695
894.618	94.2533	894.618	93.913
895.371	94.5165	895.371	94.147
896.125	94.4964	896.125	94.1766
896.878	94.1278	896.878	93.9374
897.631	94.2057	897.631	93.9557
898.384	94.1558	898.384	93.9691
899.138	94.2118	899.138	94.0984
899.891	93.8316	899.891	93.7772
900.644	94.3637	900.644	93.9995

## Sheet: Figure S4b
uFTEs
iSPM		without
x: Wavelength (nm)	y: Diffused Transmittance (%)	x: Wavelength (nm)	y: Diffused Transmittance (%)
350	63.518	350	65.495
351	63.422	351	65.187
352	63.603	352	65.584
353	64.184	353	66.081
354	64.447	354	65.95
355	64.713	355	66.275
356	65.041	356	66.203
357	65.29	357	66.523
358	65.536	358	67.329
359	65.888	359	66.973
360	66.504	360	67.439
361	66.512	361	67.727
362	66.59	362	67.536
363	66.847	363	67.835
364	67.527	364	68.764
365	67.318	365	68.385
366	67.713	366	68.594
367	67.902	367	68.698
368	67.938	368	68.963
369	67.962	369	68.71
370	68.915	370	69.63
371	68.691	371	69.64
372	68.815	372	69.798
373	68.845	373	69.308
374	69.307	374	69.738
375	68.904	375	69.576
376	69.22	376	70.027
377	69.126	377	69.886
378	69.497	378	70.011
379	69.533	379	69.96
380	69.331	380	69.945
381	69.381	381	69.838
382	69.811	382	70.092
383	69.631	383	70.031
384	69.784	384	70.054
385	69.691	385	69.679
386	69.951	386	69.736
387	70.324	387	69.976
388	70.333	388	70.172
389	70.209	389	69.937
390	70.522	390	70.245
391	70.813	391	70.527
392	71.148	392	70.695
393	71.326	393	70.653
394	71.753	394	71.075
395	71.742	395	71.015
396	72.371	396	71.256
397	72.294	397	71.622
398	72.838	398	71.875
399	72.844	399	71.932
400	73.091	400	72.518
401	73.476	401	72.528
402	74.015	402	72.905
403	73.998	403	72.897
404	74.401	404	73.227
405	74.644	405	73.76
406	75.083	406	73.992
407	75.147	407	74.296
408	75.457	408	74.864
409	75.676	409	74.89
410	76.075	410	75.182
411	76.505	411	75.64
412	76.665	412	75.79
413	76.897	413	76.064
414	77.231	414	76.129
415	77.52	415	76.648
416	77.707	416	76.84
417	77.958	417	77.173
418	78.114	418	77.46
419	78.605	419	77.683
420	78.868	420	77.944
421	79.018	421	78.092
422	79.106	422	78.44
423	79.441	423	78.506
424	79.453	424	78.745
425	80.071	425	78.959
426	80.207	426	79.365
427	80.16	427	79.277
428	80.566	428	79.749
429	80.655	429	79.631
430	80.839	430	80.069
431	81.221	431	80.198
432	81.099	432	80.372
433	81.336	433	80.619
434	81.412	434	80.722
435	81.657	435	80.823
436	81.998	436	81.065
437	81.984	437	81.125
438	82.225	438	81.372
439	82.144	439	81.272
440	82.612	440	81.877
441	82.734	441	81.887
442	82.662	442	82.121
443	83.04	443	82.27
444	83.119	444	82.264
445	83.195	445	82.386
446	83.24	446	82.527
447	83.384	447	82.581
448	83.404	448	82.823
449	83.517	449	82.966
450	83.793	450	83.082
451	83.883	451	83.229
452	84.121	452	83.401
453	84.016	453	83.305
454	84.069	454	83.485
455	84.197	455	83.766
456	84.455	456	84.007
457	84.51	457	83.836
458	84.616	458	84.076
459	84.603	459	84.187
460	84.671	460	84.013
461	84.753	461	84.234
462	85.057	462	84.41
463	85.003	463	84.439
464	85.236	464	84.624
465	85.307	465	84.652
466	85.433	466	84.866
467	85.218	467	84.783
468	85.445	468	84.974
469	85.654	469	85.126
470	85.447	470	85.255
471	85.799	471	85.279
472	85.812	472	85.282
473	85.699	473	85.354
474	85.839	474	85.321
475	85.824	475	85.325
476	85.834	476	85.466
477	86.016	477	85.369
478	85.927	478	85.66
479	86.15	479	85.631
480	86.18	480	85.645
481	86.151	481	85.746
482	86.316	482	85.735
483	86.485	483	86.064
484	86.559	484	86.151
485	86.793	485	86.244
486	86.687	486	86.303
487	86.589	487	86.052
488	86.782	488	86.24
489	86.673	489	86.214
490	86.749	490	86.416
491	86.952	491	86.441
492	87.131	492	86.691
493	87.208	493	86.639
494	87.052	494	86.429
495	87.021	495	86.616
496	86.973	496	86.603
497	87.144	497	86.76
498	87.181	498	86.614
499	87.277	499	86.861
500	87.356	500	86.781
501	87.192	501	86.809
502	87.288	502	86.83
503	87.336	503	86.964
504	87.55	504	87.17
505	87.453	505	87.154
506	87.484	506	87.059
507	87.312	507	87.062
508	87.706	508	87.244
509	87.599	509	87.404
510	87.719	510	87.448
511	87.796	511	87.28
512	87.675	512	87.404
513	87.807	513	87.471
514	87.649	514	87.45
515	87.907	515	87.59
516	87.682	516	87.381
517	87.787	517	87.561
518	87.835	518	87.644
519	87.891	519	87.619
520	87.923	520	87.732
521	87.989	521	87.89
522	87.719	522	87.621
523	87.902	523	87.815
524	87.673	524	87.57
525	88.015	525	87.868
526	87.846	526	87.675
527	87.982	527	87.719
528	87.953	528	87.813
529	87.927	529	87.845
530	88.138	530	87.994
531	87.947	531	87.747
532	87.951	532	87.872
533	88.071	533	87.844
534	88.208	534	88.017
535	88.001	535	87.779
536	88.084	536	87.749
537	88.135	537	87.85
538	88.223	538	87.967
539	88.242	539	87.852
540	88.189	540	87.813
541	88.456	541	88.034
542	88.467	542	88.186
543	88.38	543	88.073
544	88.272	544	88.078
545	88.374	545	87.971
546	88.524	546	87.995
547	88.533	547	88.168
548	88.462	548	88.062
549	88.609	549	88.03
550	88.603	550	88.006
551	88.598	551	88.023
552	88.734	552	88.035
553	88.546	553	88.104
554	88.781	554	88.306
555	88.645	555	88.092
556	88.93	556	88.358
557	88.885	557	88.351
558	89.019	558	88.369
559	88.883	559	88.4
560	88.917	560	88.206
561	88.655	561	88.242
562	89.118	562	88.428
563	88.929	563	88.358
564	89.095	564	88.636
565	89.016	565	88.446
566	89.172	566	88.336
567	89.182	567	88.674
568	89.245	568	88.436
569	89.118	569	88.534
570	89.187	570	88.354
571	89.275	571	88.536
572	89.296	572	88.468
573	89.164	573	88.61
574	89.291	574	88.691
575	89.346	575	88.437
576	89.403	576	88.494
577	89.315	577	88.504
578	89.279	578	88.487
579	89.226	579	88.436
580	89.424	580	88.441
581	89.539	581	88.652
582	89.473	582	88.722
583	89.196	583	88.5
584	89.514	584	88.659
585	89.416	585	88.745
586	89.297	586	88.539
587	89.34	587	88.79
588	89.44	588	88.801
589	89.434	589	88.822
590	89.472	590	88.687
591	89.392	591	88.715
592	89.306	592	88.796
593	89.542	593	88.889
594	89.337	594	88.723
595	89.353	595	88.717
596	89.336	596	88.849
597	89.171	597	88.781
598	89.33	598	88.948
599	89.31	599	88.815
600	89.426	600	88.871
601	89.364	601	88.861
602	89.32	602	88.829
603	89.38	603	88.971
604	89.202	604	88.847
605	89.331	605	88.875
606	89.279	606	88.827
607	89.203	607	88.991
608	89.326	608	88.968
609	89.266	609	88.956
610	89.173	610	88.865
611	89.233	611	88.96
612	89.334	612	88.954
613	89.289	613	89.115
614	89.205	614	89.034
615	89.258	615	89.004
616	89.34	616	89.077
617	89.39	617	89.038
618	89.22	618	88.997
619	89.15	619	88.965
620	89.301	620	88.952
621	89.216	621	88.851
622	89.44	622	89.092
623	89.253	623	89.11
624	89.459	624	89.11
625	89.418	625	88.889
626	89.312	626	89.248
627	89.22	627	88.963
628	89.15	628	88.837
629	89.252	629	88.932
630	89.5	630	89.06
631	89.537	631	89.081
632	89.463	632	89.08
633	89.534	633	89.226
634	89.551	634	89.106
635	89.617	635	89.069
636	89.508	636	89.073
637	89.48	637	88.948
638	89.626	638	88.935
639	89.775	639	89.229
640	89.614	640	89.11
641	89.592	641	89.18
642	89.778	642	89.118
643	89.654	643	89.026
644	89.623	644	89.228
645	89.782	645	89.226
646	89.623	646	89.186
647	89.629	647	89.104
648	89.926	648	89.017
649	89.814	649	89.029
650	90.013	650	89.024
651	89.84	651	89.071
652	90	652	89.105
653	89.997	653	89.187
654	89.882	654	89.139
655	90.034	655	89.098
656	89.994	656	89.171
657	90.06	657	89.19
658	90.085	658	89.224
659	90.202	659	89.201
660	90.146	660	89.168
661	90.105	661	89.105
662	90.184	662	89.241
663	90.418	663	89.113
664	90.283	664	89.258
665	89.951	665	89.07
666	90.089	666	89.096
667	90.417	667	89.439
668	90.221	668	89.099
669	89.931	669	89.009
670	90.128	670	88.974
671	90.038	671	88.93
672	90.401	672	88.984
673	90.345	673	89.156
674	90.417	674	89.104
675	90.531	675	89.406
676	90.429	676	89.21
677	90.482	677	89.432
678	90.264	678	89.18
679	90.32	679	89.08
680	90.099	680	88.925
681	90.2	681	89.063
682	90.302	682	89.2
683	90.269	683	89.176
684	90.06	684	89.274
685	90.226	685	89.41
686	90.418	686	89.275
687	90.193	687	89.071
688	90.36	688	89.353
689	90.265	689	89.303
690	90.36	690	89.486
691	90.542	691	89.406
692	90.281	692	89.369
693	90.263	693	89.187
694	90.183	694	89.119
695	90.047	695	89.231
696	90.201	696	89.2
697	90.207	697	89.416
698	90.156	698	89.374
699	89.977	699	89.26
700	89.883	700	88.802
701	90.377	701	89.576
702	90.051	702	89.07
703	90.221	703	89.322
704	90.022	704	89.027
705	90.296	705	89.105
706	89.928	706	89.169
707	89.911	707	89.231
708	89.991	708	89.339
709	89.94	709	89.305
710	89.94	710	89.013
711	90.217	711	89.481
712	89.842	712	89.256
713	89.705	713	89.254
714	90.168	714	89.279
715	89.964	715	89.523
716	89.798	716	89.211
717	89.962	717	89.249
718	89.816	718	89.297
719	89.584	719	89.15
720	89.818	720	89.271
721	89.85	721	89.083
722	89.603	722	89.264
723	89.71	723	89.229
724	89.927	724	89.567
725	89.819	725	89.182
726	89.58	726	88.934
727	89.722	727	89.328
728	89.808	728	89.201
729	89.653	729	89.15
730	89.714	730	89.034
731	89.726	731	89.271
732	89.373	732	88.974
733	89.447	733	89.03
734	89.305	734	88.891
735	89.678	735	89.273
736	89.287	736	88.669
737	89.314	737	89.126
738	89.593	738	88.996
739	89.66	739	88.955
740	89.504	740	89.586
741	89.757	741	89.059
742	89.684	742	88.855
743	89.483	743	88.923
744	89.608	744	89.348
745	89.533	745	89.212
746	89.728	746	89.219
747	89.224	747	88.855
748	89.55	748	88.831
749	89.518	749	89.026
750	89.375	750	89.251
751	89.369	751	88.971
752	89.391	752	89.028
753	89.372	753	88.833
754	89.403	754	88.786
755	89.607	755	89.265
756	89.668	756	89.043
757	89.643	757	88.859
758	89.423	758	88.966
759	89.663	759	88.926
760	89.702	760	89.096
761	89.597	761	89.166
762	89.774	762	89.451
763	89.596	763	89.22
764	89.652	764	88.96
765	89.732	765	89.135
766	89.697	766	89.031
767	89.78	767	89.067
768	89.873	768	88.919
769	89.691	769	89.115
770	90.077	770	88.962
771	89.767	771	89.014
772	89.709	772	89.272
773	90.098	773	89.363
774	90.219	774	88.98
775	90.257	775	89.46
776	89.811	776	88.876
777	89.653	777	89.096
778	89.792	778	89.13
779	90.175	779	89.443
780	90.049	780	89.214
781	90.032	781	88.825
782	90.261	782	88.871
783	89.629	783	89.104
784	90.075	784	89.07
785	90.006	785	88.745
786	90.232	786	89.015
787	90.268	787	89.292
788	90.272	788	89.515
789	90.082	789	88.943
790	89.963	790	89.057
791	89.923	791	89.223
792	90.093	792	89.044
793	89.615	793	88.894
794	90.053	794	89.196
795	90.493	795	89.104
796	89.666	796	89.082
797	90.286	797	88.969
798	89.869	798	88.726
799	90.496	799	89.043
800	90.509	800	89.154
801	90.165	801	88.919
802	90.053	802	89.283
803	90.268	803	89.114
804	90.225	804	89.161
805	90.827	805	89.316
806	90.088	806	88.623
807	89.931	807	88.85
808	89.716	808	88.588
809	90.559	809	89.063
810	90.435	810	89.139
811	89.923	811	89.213
812	90.736	812	89.034
813	90.217	813	88.856
814	90.268	814	89.025
815	90.396	815	89.388
816	91.021	816	88.858
817	90.807	817	89.385
818	90.164	818	88.829
819	90.081	819	88.796
820	90.688	820	89.579
821	90.288	821	88.695
822	90.919	822	89.057
823	90.413	823	89.538
824	90.481	824	88.996
825	89.689	825	89.685
826	90.84	826	89.23
827	89.439	827	88.677
828	90.292	828	89.176
829	89.617	829	88.349
830	89.916	830	89.286
831	89.968	831	88.992
832	89.878	832	88.602
833	89.778	833	88.803
834	90.596	834	89.491
835	90.238	835	89.005
836	90.17	836	88.427
837	90.688	837	89.731
838	89.431	838	88.25
839	90.721	839	89.821
840	90.657	840	89.877
841	89.87	841	88.974
842	90.412	842	89.415
843	90.331	843	89.219
844	90.625	844	90.376
845	90.342	845	88.582
846	91.015	846	89.497
847	89.577	847	89.44
848	89.607	848	89.246
849	90.507	849	91.029
850	89.896	850	89.219
851	91.383	851	89.932
852	91.287	852	90.601
853	89.606	853	87.739
854	89.913	854	88.4
855	89.827	855	87.911
856	89.806	856	89.851
857	87.951	857	88.977
858	90.535	858	90.929
859	91.002	859	89.174
860	91.05	860	89.522
861	90.199	861	90.714
862	90.709	862	90.721
863	90.109	863	89.97
864	91.251	864	89.264
865	89.321	865	89.72
866	91.273	866	89.889
867	90.849	867	90.331
868	90.688	868	89.648
869	90.464	869	89.069
870	90.697	870	90.661
871	90.316	871	90.077
872	89.087	872	88.214
873	89.04	873	88.42
874	90.276	874	90.101
875	91.226	875	90.236
876	90.359	876	89.155
877	90.297	877	90.005
878	91.067	878	88.567
879	90.474	879	88.668
880	88.934	880	88.516
881	89.509	881	88.428
882	90.257	882	88.65
883	90.038	883	89.369
884	89.55	884	88.872
885	90.263	885	88.801
886	88.534	886	88.173
887	89.091	887	88.125
888	89.856	888	89.312
889	90.495	889	89.314
890	88.891	890	89.085
891	89.142	891	88.63
892	90.027	892	88.9
893	88.813	893	88.589
894	89.563	894	89.476
895	89.928	895	88.596
896	89.645	896	89.063
897	89.371	897	89.721
898	90.303	898	90.334
899	89.982	899	88.931
900	90.115	900	89.361

## Sheet: Figure S5
uFTEs				ITO/glass
x: Position	y: Sheet resistance (Ω sq-1)	y_error(+)	y_error(-)	x: Position	y: Sheet resistance (Ω sq-1)	y_error(+)	y_error(-)
1(A)	7.3	0.8	0.7	1(A)	11.4	0.5	0.5
2(B)	8	0.7	0.6	2(B)	11.8	0.3	0.6
3(C)	7.7	0.9	0.7	3(C)	11.2	0.4	0.5
4(D)	7.2	0.5	0.7	4(D)	11.9	0.5	0.6
5(E)	7.5	0.9	0.7	5(E)	11.5	0.5	0.6

## Sheet: Figure S6d
uFTEs
iSPM		without
x: Current density (MA cm-2)	y: Maximum temperature (oC)	x: Current density (MA cm-2)	y: Maximum temperature (oC)
2.1	36.1	2.1	40.7
4.2	39.4	4.2	48.9
6.3	69.5	6.3	83
8.4	116	8.4	174
10.5	176.3	10.5

## Sheet: Figure S8
iSPM-unfolded		without-unfolded		iSPM-Repeatedly folded		without-Repeatedly folded
x: Time (hour)	y: Current density (MA/cm2)	x: Time (hour)	y: Current density (MA/cm2)	x: A number of the folding cycle	y: Current density (MA/cm2)	x: A number of the folding cycle	y: Current density (MA/cm2)
0.0001256	8.44422	0.0001256	8.41951	0.314	8.41636	0.307	8.41927
0.0125	8.43537	0.0125	8.23751	31.7267	8.46815	31.897	6.88567
0.06095	8.45313	0.06095	7.84818	159.895	8.43341	142.234	6.42351
0.17109	8.43373	0.17109	7.42873	464.159	8.44969	521.156	6.09977
0.33041	8.43858	0.33041	7.19183	985.464	8.43075	799.886	5.02785
0.48482	8.4341	0.48482	7.12687	1380.12	8.41234	1126.86	4.61845
0.5846	8.43267	0.5846	7.01568	2500.88	8.41017	2228.26	4.39247
0.73217	8.43039	0.73217	6.68673	3094.2	8.42749	2690	4.20049
0.81189	8.43433	0.81189	6.67777	4067.76	8.42446	3384	4.06356
0.91858	8.43179	0.91858	6.65689	6243.09	8.42108	3418.89	3.83883
1.06893	8.43153	1.06893	6.57308	6631.65	8.38295	3554.6	3.38485
1.15208	8.43216	1.15208	6.55992	7167.89	8.3972	3635.57	3.1791
1.29139	8.4257	1.29139	6.48411	7303.43	8.39425	4189.99	2.71423
1.42649	8.42393	1.42649	6.46123	8053.37	8.35213	4192.4	0
1.63641	8.42475	1.63641	6.32658	9225.16	8.28237	--	--
2.0083	8.42184	2.0083	6.15035	9383.23	8.2302	--	--
2.43445	8.4144	2.43445	5.92345	10000.7	8.19284	--	--
2.52584	8.41599	2.52584	5.88944	--	--	--	--
2.70939	8.42087	2.70939	5.73194	--	--	--	--
2.87981	8.4235	2.87981	5.53877	--	--	--	--
2.97677	8.42294	2.97677	5.27785	--	--	--	--
2.98855	8.42277	2.98855	5.12848	--	--	--	--
2.98925	8.42277	2.98925	5.09904	--	--	--	--
2.98994	8.42281	2.98994	4.5503	--	--	--	--
2.99063	8.42287	2.99063	4.54795	--	--	--	--
2.99132	8.4229	2.99132	4.5452	--	--	--	--
2.99202	8.42296	2.99202	4.54459	--	--	--	--
2.99272	8.42296	2.99272	4.54146	--	--	--	--
2.99342	8.42298	2.99342	4.54036	--	--	--	--
2.99411	8.42298	2.99411	4.53853	--	--	--	--
2.99481	8.42303	2.99481	4.53754	--	--	--	--
2.9955	8.423	2.9955	4.67593	--	--	--	--
2.99619	8.42307	2.99619	4.67593	--	--	--	--
2.99688	8.42305	2.99688	4.6679	--	--	--	--
3.00243	8.42296	3.00243	4.65821	--	--	--	--
3.01904	8.42242	3.01904	4.45974	--	--	--	--
3.03915	8.42184	3.03915	4.28878	--	--	--	--
3.0925	8.41882	3.0925	4.0236	--	--	--	--
3.10983	8.41625	3.10983	3.74552	--	--	--	--
3.12716	8.41768	3.12716	3.51883	--	--	--	--
3.12785	8.41763	3.12785	3.1927	--	--	--	--
3.12993	8.41768	3.12993	2.9767	--	--	--	--
3.13131	8.41813	3.13131	2.09699	--	--	--	--
3.13756	8.41813	3.13756	2.08288	--	--	--	--
3.14589	8.41692	3.14589	2.06727	--	--	--	--
3.21308	8.41824	3.21308	1.94291	--	--	--	--
3.30452	8.41791	3.30452	0	--	--	--	--
3.56212	8.42391	--		--	--	--	--
3.84352	8.41709	--		--	--	--	--
--	--	--	--	--	--	--	--
--	--	--	--	--	--	--	--
--	--	--	--	--	--	--	--
--	--	--	--	--	--	--	--
--	--	--	--	--	--	--	--
--	--	--	--	--	--	--	--
--	--	--	--	--	--	--	--
--	--	--	--	--	--	--	--
--	--	--	--	--	--	--	--
--	--	--	--	--	--	--	--
--	--	--	--	--	--	--	--
--	--	--	--	--	--	--	--
--	--	--	--	--	--	--	--
--	--	--	--	--	--	--	--
--	--	--	--	--	--	--	--
--	--	--	--	--	--	--	--
--	--	--	--	--	--	--	--
--	--	--	--	--	--	--	--
--	--	--	--	--	--	--	--
--	--	--	--	--	--	--	--
--	--	--	--	--	--	--	--
--	--	--	--	--	--	--	--
--	--	--	--	--	--	--	--
--	--	--	--	--	--	--	--
--	--	--	--	--	--	--	--
--	--	--	--	--	--	--	--
--	--	--	--	--	--	--	--
--	--	--	--	--	--	--	--
--	--	--	--	--	--	--	--
--	--	--	--	--	--	--	--
--	--	--	--	--	--	--	--
--	--	--	--	--	--	--	--
--	--	--	--	--	--	--	--
--	--	--	--	--	--	--	--
--	--	--	--	--	--	--	--
--	--	--	--	--	--	--	--
--	--	--	--	--	--	--	--
--	--	--	--	--	--	--	--
--	--	--	--	--	--	--	--
--	--	--	--	--	--	--	--
--	--	--	--	--	--	--	--
--	--	--	--	--	--	--	--
--	--	--	--	--	--	--	--
--	--	--	--	--	--	--	--
--	--	--	--	--	--	--	--
--	--	--	--	--	--	--	--
--	--	--	--	--	--	--	--
--	--	--	--	--	--	--	--
--	--	--	--	--	--	--	--
--	--	--	--	--	--	--	--
--	--	--	--	--	--	--	--
--	--	--	--	--	--	--	--
--	--	--	--	--	--	--	--
--	--	--	--	--	--	--	--
--	--	--	--	--	--	--	--
--	--	--	--	--	--	--	--
--	--	--	--	--	--	--	--
--	--	--	--	--	--	--	--
--	--	--	--	--	--	--	--
--	--	--	--	--	--	--	--
--	--	--	--	--	--	--	--
--	--	--	--	--	--	--	--
--	--	--	--	--	--	--	--
--	--	--	--	--	--	--	--
--	--	--	--	--	--	--	--
--	--	--	--	--	--	--	--
--	--	--	--	--	--	--	--
--	--	--	--	--	--	--	--
--	--	--	--	--	--	--	--
--	--	--	--	--	--	--	--
--	--	--	--	--	--	--	--
--	--	--	--	--	--	--	--
--	--	--	--	--	--	--	--
--	--	--	--	--	--	--	--
--	--	--	--	--	--	--	--
--	--	--	--	--	--	--	--
--	--	--	--	--	--	--	--
--	--	--	--	--	--	--	--
--	--	--	--	--	--	--	--
--	--	--	--	--	--	--	--
--	--	--	--	--	--	--	--
--	--	--	--	--	--	--	--
--	--	--	--	--	--	--	--
--	--	--	--	--	--	--	--
--	--	--	--	--	--	--	--
--	--	--	--	--	--	--	--
--	--	--	--	--	--	--	--
--	--	--	--	--	--	--	--
--	--	--	--	--	--	--	--
--	--	--	--	--	--	--	--
--	--	--	--	--	--	--	--
--	--	--	--	--	--	--	--
--	--	--	--	--	--	--	--
--	--	--	--	--	--	--	--
--	--	--	--	--	--	--	--
--	--	--	--	--	--	--	--
--	--	--	--	--	--	--	--
--	--	--	--	--	--	--	--
--	--	--	--	--	--	--	--
--	--	--	--	--	--	--	--
--	--	--	--	--	--	--	--
--	--	--	--	--	--	--	--
--	--	--	--	--	--	--	--
--	--	--	--	--	--	--	--
--	--	--	--	--	--	--	--
--	--	--	--	--	--	--	--
--	--	--	--	--	--	--	--
--	--	--	--	--	--	--	--
--	--	--	--	--	--	--	--
--	--	--	--	--	--	--	--
--	--	--	--	--	--	--	--
--	--	--	--	--	--	--	--
--	--	--	--	--	--	--	--
--	--	--	--	--	--	--	--
--	--	--	--	--	--	--	--
--	--	--	--	--	--	--	--
--	--	--	--	--	--	--	--
--	--	--	--	--	--	--	--
--	--	--	--	--	--	--	--
--	--	--	--	--	--	--	--
--	--	--	--	--	--	--	--
--	--	--	--	--	--	--	--
--	--	--	--	--	--	--	--
--	--	--	--	--	--	--	--
--	--	--	--	--	--	--	--
--	--	--	--	--	--	--	--
--	--	--	--	--	--	--	--
--	--	--	--	--	--	--	--
--	--	--	--	--	--	--	--
--	--	--	--	--	--	--	--
--	--	--	--	--	--	--	--
--	--	--	--	--	--	--	--
--	--	--	--	--	--	--	--
--	--	--	--	--	--	--	--
--	--	--	--	--	--	--	--
--	--	--	--	--	--	--	--
--	--	--	--	--	--	--	--
--	--	--	--	--	--	--	--
--	--	--	--	--	--	--	--
--	--	--	--	--	--	--	--
--	--	--	--	--	--	--	--
--	--	--	--	--	--	--	--
--	--	--	--	--	--	--	--
--	--	--	--	--	--	--	--
--	--	--	--	--	--	--	--
--	--	--	--	--	--	--	--
--	--	--	--	--	--	--	--
--	--	--	--	--	--	--	--
--	--	--	--	--	--	--	--
--	--	--	--	--	--	--	--
--	--	--	--	--	--	--	--
--	--	--	--	--	--	--	--
--	--	--	--	--	--	--	--
--	--	--	--	--	--	--	--
--	--	--	--	--	--	--	--
--	--	--	--	--	--	--	--
--	--	--	--	--	--	--	--
--	--	--	--	--	--	--	--
--	--	--	--	--	--	--	--
--	--	--	--	--	--	--	--
--	--	--	--	--	--	--	--
--	--	--	--	--	--	--	--
--	--	--	--	--	--	--	--
--	--	--	--	--	--	--	--
--	--	--	--	--	--	--	--
--	--	--	--	--	--	--	--
--	--	--	--	--	--	--	--
--	--	--	--	--	--	--	--
--	--	--	--	--	--	--	--
--	--	--	--	--	--	--	--
--	--	--	--	--	--	--	--
--	--	--	--	--	--	--	--
--	--	--	--	--	--	--	--
--	--	--	--	--	--	--	--
--	--	--	--	--	--	--	--
--	--	--	--	--	--	--	--
--	--	--	--	--	--	--	--
--	--	--	--	--	--	--	--
--	--	--	--	--	--	--	--
--	--	--	--	--	--	--	--
--	--	--	--	--	--	--	--
--	--	--	--	--	--	--	--
--	--	--	--	--	--	--	--
--	--	--	--	--	--	--	--
--	--	--	--	--	--	--	--
--	--	--	--	--	--	--	--
--	--	--	--	--	--	--	--
--	--	--	--	--	--	--	--
--	--	--	--	--	--	--	--
--	--	--	--	--	--	--	--
--	--	--	--	--	--	--	--
--	--	--	--	--	--	--	--
--	--	--	--	--	--	--	--
--	--	--	--	--	--	--	--
--	--	--	--	--	--	--	--
--	--	--	--	--	--	--	--
--	--	--	--	--	--	--	--
--	--	--	--	--	--	--	--
--	--	--	--	--	--	--	--
--	--	--	--	--	--	--	--
--	--	--	--	--	--	--	--
--	--	--	--	--	--	--	--
--	--	--	--	--	--	--	--
--	--	--	--	--	--	--	--
--	--	--	--	--	--	--	--
--	--	--	--	--	--	--	--
--	--	--	--	--	--	--	--
--	--	--	--	--	--	--	--
--	--	--	--	--	--	--	--
--	--	--	--	--	--	--	--
--	--	--	--	--	--	--	--
--	--	--	--	--	--	--	--
--	--	--	--	--	--	--	--
--	--	--	--	--	--	--	--
--	--	--	--	--	--	--	--
--	--	--	--	--	--	--	--
--	--	--	--	--	--	--	--
--	--	--	--	--	--	--	--
--	--	--	--	--	--	--	--
--	--	--	--	--	--	--	--
--	--	--	--	--	--	--	--
--	--	--	--	--	--	--	--
--	--	--	--	--	--	--	--
--	--	--	--	--	--	--	--
--	--	--	--	--	--	--	--
--	--	--	--	--	--	--	--
--	--	--	--	--	--	--	--
--	--	--	--	--	--	--	--
--	--	--	--	--	--	--	--
--	--	--	--	--	--	--	--
--	--	--	--	--	--	--	--
--	--	--	--	--	--	--	--
--	--	--	--	--	--	--	--
--	--	--	--	--	--	--	--
--	--	--	--	--	--	--	--
--	--	--	--	--	--	--	--
--	--	--	--	--	--	--	--
--	--	--	--	--	--	--	--
--	--	--	--	--	--	--	--
--	--	--	--	--	--	--	--
--	--	--	--	--	--	--	--
--	--	--	--	--	--	--	--
--	--	--	--	--	--	--	--
--	--	--	--	--	--	--	--
--	--	--	--	--	--	--	--
--	--	--	--	--	--	--	--
--	--	--	--	--	--	--	--
--	--	--	--	--	--	--	--
--	--	--	--	--	--	--	--
--	--	--	--	--	--	--	--
--	--	--	--	--	--	--	--
--	--	--	--	--	--	--	--
--	--	--	--	--	--	--	--
--	--	--	--	--	--	--	--
--	--	--	--	--	--	--	--
--	--	--	--	--	--	--	--
--	--	--	--	--	--	--	--
--	--	--	--	--	--	--	--
--	--	--	--	--	--	--	--
--	--	--	--	--	--	--	--
--	--	--	--	--	--	--	--
--	--	--	--	--	--	--	--
--	--	--	--	--	--	--	--
--	--	--	--	--	--	--	--
--	--	--	--	--	--	--	--
--	--	--	--	--	--	--	--
--	--	--	--	--	--	--	--
--	--	--	--	--	--	--	--
--	--	--	--	--	--	--	--
--	--	--	--	--	--	--	--
--	--	--	--	--	--	--	--
--	--	--	--	--	--	--	--
--	--	--	--	--	--	--	--
--	--	--	--	--	--	--	--
--	--	--	--	--	--	--	--
--	--	--	--	--	--	--	--
--	--	--	--	--	--	--	--
--	--	--	--	--	--	--	--
--	--	--	--	--	--	--	--
--	--	--	--	--	--	--	--
--	--	--	--	--	--	--	--
--	--	--	--	--	--	--	--
--	--	--	--	--	--	--	--
--	--	--	--	--	--	--	--
--	--	--	--	--	--	--	--
--	--	--	--	--	--	--	--
--	--	--	--	--	--	--	--
--	--	--	--	--	--	--	--
--	--	--	--	--	--	--	--
--	--	--	--	--	--	--	--
--	--	--	--	--	--	--	--
--	--	--	--	--	--	--	--
--	--	--	--	--	--	--	--
--	--	--	--	--	--	--	--
--	--	--	--	--	--	--	--
--	--	--	--	--	--	--	--
--	--	--	--	--	--	--	--
--	--	--	--	--	--	--	--
--	--	--	--	--	--	--	--
--	--	--	--	--	--	--	--
--	--	--	--	--	--	--	--
--	--	--	--	--	--	--	--
--	--	--	--	--	--	--	--
--	--	--	--	--	--	--	--
--	--	--	--	--	--	--	--
--	--	--	--	--	--	--	--
--	--	--	--	--	--	--	--
--	--	--	--	--	--	--	--
--	--	--	--	--	--	--	--
--	--	--	--	--	--	--	--
--	--	--	--	--	--	--	--
--	--	--	--	--	--	--	--
--	--	--	--	--	--	--	--
--	--	--	--	--	--	--	--
--	--	--	--	--	--	--	--
--	--	--	--	--	--	--	--
--	--	--	--	--	--	--	--
--	--	--	--	--	--	--	--
--	--	--	--	--	--	--	--
--	--	--	--	--	--	--	--
--	--	--	--	--	--	--	--
--	--	--	--	--	--	--	--
--	--	--	--	--	--	--	--
--	--	--	--	--	--	--	--
--	--	--	--	--	--	--	--
--	--	--	--	--	--	--	--
--	--	--	--	--	--	--	--
--	--	--	--	--	--	--	--
--	--	--	--	--	--	--	--
--	--	--	--	--	--	--	--
--	--	--	--	--	--	--	--
--	--	--	--	--	--	--	--
--	--	--	--	--	--	--	--
--	--	--	--	--	--	--	--
--	--	--	--	--	--	--	--
--	--	--	--	--	--	--	--
--	--	--	--	--	--	--	--
--	--	--	--	--	--	--	--
--	--	--	--	--	--	--	--
--	--	--	--	--	--	--	--
--	--	--	--	--	--	--	--
--	--	--	--	--	--	--	--
--	--	--	--	--	--	--	--
--	--	--	--	--	--	--	--
--	--	--	--	--	--	--	--
--	--	--	--	--	--	--	--
--	--	--	--	--	--	--	--
--	--	--	--	--	--	--	--
--	--	--	--	--	--	--	--
--	--	--	--	--	--	--	--
--	--	--	--	--	--	--	--
--	--	--	--	--	--	--	--
--	--	--	--	--	--	--	--
--	--	--	--	--	--	--	--
--	--	--	--	--	--	--	--
--	--	--	--	--	--	--	--
--	--	--	--	--	--	--	--
--	--	--	--	--	--	--	--
--	--	--	--	--	--	--	--
--	--	--	--	--	--	--	--
--	--	--	--	--	--	--	--
--	--	--	--	--	--	--	--
--	--	--	--	--	--	--	--
--	--	--	--	--	--	--	--
--	--	--	--	--	--	--	--
--	--	--	--	--	--	--	--
--	--	--	--	--	--	--	--
--	--	--	--	--	--	--	--
--	--	--	--	--	--	--	--
--	--	--	--	--	--	--	--
--	--	--	--	--	--	--	--
--	--	--	--	--	--	--	--
--	--	--	--	--	--	--	--
--	--	--	--	--	--	--	--
--	--	--	--	--	--	--	--
--	--	--	--	--	--	--	--
--	--	--	--	--	--	--	--
--	--	--	--	--	--	--	--
--	--	--	--	--	--	--	--
--	--	--	--	--	--	--	--
--	--	--	--	--	--	--	--
--	--	--	--	--	--	--	--
--	--	--	--	--	--	--	--
--	--	--	--	--	--	--	--
--	--	--	--	--	--	--	--
--	--	--	--	--	--	--	--
--	--	--	--	--	--	--	--
--	--	--	--	--	--	--	--
--	--	--	--	--	--	--	--
--	--	--	--	--	--	--	--
--	--	--	--	--	--	--	--
--	--	--	--	--	--	--	--
--	--	--	--	--	--	--	--
--	--	--	--	--	--	--	--
--	--	--	--	--	--	--	--
--	--	--	--	--	--	--	--
--	--	--	--	--	--	--	--
--	--	--	--	--	--	--	--
--	--	--	--	--	--	--	--
--	--	--	--	--	--	--	--
--	--	--	--	--	--	--	--
--	--	--	--	--	--	--	--
--	--	--	--	--	--	--	--
--	--	--	--	--	--	--	--
--	--	--	--	--	--	--	--
--	--	--	--	--	--	--	--
--	--	--	--	--	--	--	--
--	--	--	--	--	--	--	--
--	--	--	--	--	--	--	--
--	--	--	--	--	--	--	--
--	--	--	--	--	--	--	--
--	--	--	--	--	--	--	--
--	--	--	--	--	--	--	--
--	--	--	--	--	--	--	--
--	--	--	--	--	--	--	--
--	--	--	--	--	--	--	--
--	--	--	--	--	--	--	--
--	--	--	--	--	--	--	--
--	--	--	--	--	--	--	--
--	--	--	--	--	--	--	--
--	--	--	--	--	--	--	--
--	--	--	--	--	--	--	--
--	--	--	--	--	--	--	--
--	--	--	--	--	--	--	--
--	--	--	--	--	--	--	--
--	--	--	--	--	--	--	--
--	--	--	--	--	--	--	--
--	--	--	--	--	--	--	--
--	--	--	--	--	--	--	--
--	--	--	--	--	--	--	--
--	--	--	--	--	--	--	--
--	--	--	--	--	--	--	--
--	--	--	--	--	--	--	--
--	--	--	--	--	--	--	--
--	--	--	--	--	--	--	--
--	--	--	--	--	--	--	--
--	--	--	--	--	--	--	--
--	--	--	--	--	--	--	--
--	--	--	--	--	--	--	--
--	--	--	--	--	--	--	--
--	--	--	--	--	--	--	--
--	--	--	--	--	--	--	--
--	--	--	--	--	--	--	--
--	--	--	--	--	--	--	--
--	--	--	--	--	--	--	--
--	--	--	--	--	--	--	--
--	--	--	--	--	--	--	--
--	--	--	--	--	--	--	--
--	--	--	--	--	--	--	--
--	--	--	--	--	--	--	--
--	--	--	--	--	--	--	--
--	--	--	--	--	--	--	--
--	--	--	--	--	--	--	--
--	--	--	--	--	--	--	--
--	--	--	--	--	--	--	--
--	--	--	--	--	--	--	--
--	--	--	--	--	--	--	--
--	--	--	--	--	--	--	--
--	--	--	--	--	--	--	--
--	--	--	--	--	--	--	--
--	--	--	--	--	--	--	--
--	--	--	--	--	--	--	--
--	--	--	--	--	--	--	--
--	--	--	--	--	--	--	--
--	--	--	--	--	--	--	--
--	--	--	--	--	--	--	--
--	--	--	--	--	--	--	--
--	--	--	--	--	--	--	--
--	--	--	--	--	--	--	--
--	--	--	--	--	--	--	--
--	--	--	--	--	--	--	--
--	--	--	--	--	--	--	--
--	--	--	--	--	--	--	--
--	--	--	--	--	--	--	--
--	--	--	--	--	--	--	--
--	--	--	--	--	--	--	--
--	--	--	--	--	--	--	--
--	--	--	--	--	--	--	--
--	--	--	--	--	--	--	--
--	--	--	--	--	--	--	--
--	--	--	--	--	--	--	--
--	--	--	--	--	--	--	--
--	--	--	--	--	--	--	--
--	--	--	--	--	--	--	--
--	--	--	--	--	--	--	--
--	--	--	--	--	--	--	--
--	--	--	--	--	--	--	--
--	--	--	--	--	--	--	--
--	--	--	--	--	--	--	--
--	--	--	--	--	--	--	--
--	--	--	--	--	--	--	--
--	--	--	--	--	--	--	--
--	--	--	--	--	--	--	--
--	--	--	--	--	--	--	--
--	--	--	--	--	--	--	--
--	--	--	--	--	--	--	--
--	--	--	--	--	--	--	--
--	--	--	--	--	--	--	--
--	--	--	--	--	--	--	--
--	--	--	--	--	--	--	--
--	--	--	--	--	--	--	--
--	--	--	--	--	--	--	--
--	--	--	--	--	--	--	--
--	--	--	--	--	--	--	--
--	--	--	--	--	--	--	--
--	--	--	--	--	--	--	--
--	--	--	--	--	--	--	--
--	--	--	--	--	--	--	--
--	--	--	--	--	--	--	--
--	--	--	--	--	--	--	--
--	--	--	--	--	--	--	--
--	--	--	--	--	--	--	--
--	--	--	--	--	--	--	--
--	--	--	--	--	--	--	--
--	--	--	--	--	--	--	--
--	--	--	--	--	--	--	--
--	--	--	--	--	--	--	--
--	--	--	--	--	--	--	--
--	--	--	--	--	--	--	--
--	--	--	--	--	--	--	--
--	--	--	--	--	--	--	--
--	--	--	--	--	--	--	--
--	--	--	--	--	--	--	--
--	--	--	--	--	--	--	--
--	--	--	--	--	--	--	--
--	--	--	--	--	--	--	--
--	--	--	--	--	--	--	--
--	--	--	--	--	--	--	--
--	--	--	--	--	--	--	--
--	--	--	--	--	--	--	--
--	--	--	--	--	--	--	--
--	--	--	--	--	--	--	--
--	--	--	--	--	--	--	--
--	--	--	--	--	--	--	--
--	--	--	--	--	--	--	--
--	--	--	--	--	--	--	--
--	--	--	--	--	--	--	--
--	--	--	--	--	--	--	--
--	--	--	--	--	--	--	--
--	--	--	--	--	--	--	--
--	--	--	--	--	--	--	--
--	--	--	--	--	--	--	--
--	--	--	--	--	--	--	--
--	--	--	--	--	--	--	--
--	--	--	--	--	--	--	--
--	--	--	--	--	--	--	--
--	--	--	--	--	--	--	--
--	--	--	--	--	--	--	--
--	--	--	--	--	--	--	--
--	--	--	--	--	--	--	--
--	--	--	--	--	--	--	--
--	--	--	--	--	--	--	--
--	--	--	--	--	--	--	--
--	--	--	--	--	--	--	--
--	--	--	--	--	--	--	--
--	--	--	--	--	--	--	--
--	--	--	--	--	--	--	--
--	--	--	--	--	--	--	--
--	--	--	--	--	--	--	--
--	--	--	--	--	--	--	--
--	--	--	--	--	--	--	--
--	--	--	--	--	--	--	--
--	--	--	--	--	--	--	--
--	--	--	--	--	--	--	--
--	--	--	--	--	--	--	--
--	--	--	--	--	--	--	--
--	--	--	--	--	--	--	--
--	--	--	--	--	--	--	--
--	--	--	--	--	--	--	--
--	--	--	--	--	--	--	--
--	--	--	--	--	--	--	--
--	--	--	--	--	--	--	--
--	--	--	--	--	--	--	--
--	--	--	--	--	--	--	--
--	--	--	--	--	--	--	--
--	--	--	--	--	--	--	--
--	--	--	--	--	--	--	--
--	--	--	--	--	--	--	--
--	--	--	--	--	--	--	--
--	--	--	--	--	--	--	--
--	--	--	--	--	--	--	--
--	--	--	--	--	--	--	--
--	--	--	--	--	--	--	--
--	--	--	--	--	--	--	--
--	--	--	--	--	--	--	--
--	--	--	--	--	--	--	--
--	--	--	--	--	--	--	--
--	--	--	--	--	--	--	--
--	--	--	--	--	--	--	--
--	--	--	--	--	--	--	--
--	--	--	--	--	--	--	--
--	--	--	--	--	--	--	--
--	--	--	--	--	--	--	--
--	--	--	--	--	--	--	--
--	--	--	--	--	--	--	--
--	--	--	--	--	--	--	--
--	--	--	--	--	--	--	--
--	--	--	--	--	--	--	--
--	--	--	--	--	--	--	--
--	--	--	--	--	--	--	--
--	--	--	--	--	--	--	--
--	--	--	--	--	--	--	--
--	--	--	--	--	--	--	--
--	--	--	--	--	--	--	--
--	--	--	--	--	--	--	--
--	--	--	--	--	--	--	--
--	--	--	--	--	--	--	--
--	--	--	--	--	--	--	--
--	--	--	--	--	--	--	--
--	--	--	--	--	--	--	--
--	--	--	--	--	--	--	--
--	--	--	--	--	--	--	--
--	--	--	--	--	--	--	--
--	--	--	--	--	--	--	--
--	--	--	--	--	--	--	--
--	--	--	--	--	--	--	--
--	--	--	--	--	--	--	--
--	--	--	--	--	--	--	--
--	--	--	--	--	--	--	--
--	--	--	--	--	--	--	--
--	--	--	--	--	--	--	--
--	--	--	--	--	--	--	--
--	--	--	--	--	--	--	--
--	--	--	--	--	--	--	--
--	--	--	--	--	--	--	--
--	--	--	--	--	--	--	--
--	--	--	--	--	--	--	--
--	--	--	--	--	--	--	--
--	--	--	--	--	--	--	--
--	--	--	--	--	--	--	--
--	--	--	--	--	--	--	--
--	--	--	--	--	--	--	--
--	--	--	--	--	--	--	--
--	--	--	--	--	--	--	--
--	--	--	--	--	--	--	--
--	--	--	--	--	--	--	--
--	--	--	--	--	--	--	--
--	--	--	--	--	--	--	--
--	--	--	--	--	--	--	--
--	--	--	--	--	--	--	--
--	--	--	--	--	--	--	--
--	--	--	--	--	--	--	--
--	--	--	--	--	--	--	--
--	--	--	--	--	--	--	--
--	--	--	--	--	--	--	--
--	--	--	--	--	--	--	--
--	--	--	--	--	--	--	--
--	--	--	--	--	--	--	--
--	--	--	--	--	--	--	--
--	--	--	--	--	--	--	--
--	--	--	--	--	--	--	--
--	--	--	--	--	--	--	--
--	--	--	--	--	--	--	--
--	--	--	--	--	--	--	--
--	--	--	--	--	--	--	--
--	--	--	--	--	--	--	--
--	--	--	--	--	--	--	--
--	--	--	--	--	--	--	--
--	--	--	--	--	--	--	--
--	--	--	--	--	--	--	--
--	--	--	--	--	--	--	--
--	--	--	--	--	--	--	--
--	--	--	--	--	--	--	--
--	--	--	--	--	--	--	--
--	--	--	--	--	--	--	--
--	--	--	--	--	--	--	--
--	--	--	--	--	--	--	--
--	--	--	--	--	--	--	--
--	--	--	--	--	--	--	--
--	--	--	--	--	--	--	--
--	--	--	--	--	--	--	--
--	--	--	--	--	--	--	--
--	--	--	--	--	--	--	--
--	--	--	--	--	--	--	--
--	--	--	--	--	--	--	--
--	--	--	--	--	--	--	--
--	--	--	--	--	--	--	--
--	--	--	--	--	--	--	--
--	--	--	--	--	--	--	--
--	--	--	--	--	--	--	--
--	--	--	--	--	--	--	--
--	--	--	--	--	--	--	--
--	--	--	--	--	--	--	--
--	--	--	--	--	--	--	--
--	--	--	--	--	--	--	--
--	--	--	--	--	--	--	--
--	--	--	--	--	--	--	--
--	--	--	--	--	--	--	--
--	--	--	--	--	--	--	--
--	--	--	--	--	--	--	--
--	--	--	--	--	--	--	--
--	--	--	--	--	--	--	--
--	--	--	--	--	--	--	--
--	--	--	--	--	--	--	--
--	--	--	--	--	--	--	--
--	--	--	--	--	--	--	--
--	--	--	--	--	--	--	--
--	--	--	--	--	--	--	--
--	--	--	--	--	--	--	--
--	--	--	--	--	--	--	--
--	--	--	--	--	--	--	--
--	--	--	--	--	--	--	--
--	--	--	--	--	--	--	--
--	--	--	--	--	--	--	--
--	--	--	--	--	--	--	--
--	--	--	--	--	--	--	--
--	--	--	--	--	--	--	--
--	--	--	--	--	--	--	--
--	--	--	--	--	--	--	--
--	--	--	--	--	--	--	--
--	--	--	--	--	--	--	--
--	--	--	--	--	--	--	--
--	--	--	--	--	--	--	--
--	--	--	--	--	--	--	--
--	--	--	--	--	--	--	--
--	--	--	--	--	--	--	--
--	--	--	--	--	--	--	--
--	--	--	--	--	--	--	--
--	--	--	--	--	--	--	--
--	--	--	--	--	--	--	--
--	--	--	--	--	--	--	--
--	--	--	--	--	--	--	--
--	--	--	--	--	--	--	--
--	--	--	--	--	--	--	--
--	--	--	--	--	--	--	--
--	--	--	--	--	--	--	--
--	--	--	--	--	--	--	--
--	--	--	--	--	--	--	--
--	--	--	--	--	--	--	--
--	--	--	--	--	--	--	--
--	--	--	--	--	--	--	--
--	--	--	--	--	--	--	--
--	--	--	--	--	--	--	--
--	--	--	--	--	--	--	--
--	--	--	--	--	--	--	--
--	--	--	--	--	--	--	--
--	--	--	--	--	--	--	--
--	--	--	--	--	--	--	--
--	--	--	--	--	--	--	--
--	--	--	--	--	--	--	--
--	--	--	--	--	--	--	--
--	--	--	--	--	--	--	--
--	--	--	--	--	--	--	--
--	--	--	--	--	--	--	--
--	--	--	--	--	--	--	--
--	--	--	--	--	--	--	--
--	--	--	--	--	--	--	--
--	--	--	--	--	--	--	--
--	--	--	--	--	--	--	--
--	--	--	--	--	--	--	--
--	--	--	--	--	--	--	--
--	--	--	--	--	--	--	--
--	--	--	--	--	--	--	--
--	--	--	--	--	--	--	--
--	--	--	--	--	--	--	--
--	--	--	--	--	--	--	--
--	--	--	--	--	--	--	--
--	--	--	--	--	--	--	--
--	--	--	--	--	--	--	--
--	--	--	--	--	--	--	--
--	--	--	--	--	--	--	--
--	--	--	--	--	--	--	--
--	--	--	--	--	--	--	--
--	--	--	--	--	--	--	--
--	--	--	--	--	--	--	--
--	--	--	--	--	--	--	--
--	--	--	--	--	--	--	--
--	--	--	--	--	--	--	--
--	--	--	--	--	--	--	--
--	--	--	--	--	--	--	--
--	--	--	--	--	--	--	--
--	--	--	--	--	--	--	--
--	--	--	--	--	--	--	--
--	--	--	--	--	--	--	--
--	--	--	--	--	--	--	--
--	--	--	--	--	--	--	--
--	--	--	--	--	--	--	--
--	--	--	--	--	--	--	--
--	--	--	--	--	--	--	--
--	--	--	--	--	--	--	--
--	--	--	--	--	--	--	--
--	--	--	--	--	--	--	--
--	--	--	--	--	--	--	--
--	--	--	--	--	--	--	--
--	--	--	--	--	--	--	--
--	--	--	--	--	--	--	--
--	--	--	--	--	--	--	--
--	--	--	--	--	--	--	--
--	--	--	--	--	--	--	--
--	--	--	--	--	--	--	--
--	--	--	--	--	--	--	--
--	--	--	--	--	--	--	--
--	--	--	--	--	--	--	--
--	--	--	--	--	--	--	--
--	--	--	--	--	--	--	--
--	--	--	--	--	--	--	--
--	--	--	--	--	--	--	--
--	--	--	--	--	--	--	--
--	--	--	--	--	--	--	--
--	--	--	--	--	--	--	--
--	--	--	--	--	--	--	--
--	--	--	--	--	--	--	--
--	--	--	--	--	--	--	--
--	--	--	--	--	--	--	--
--	--	--	--	--	--	--	--
--	--	--	--	--	--	--	--
--	--	--	--	--	--	--	--
--	--	--	--	--	--	--	--
--	--	--	--	--	--	--	--
--	--	--	--	--	--	--	--
--	--	--	--	--	--	--	--
--	--	--	--	--	--	--	--
--	--	--	--	--	--	--	--
--	--	--	--	--	--	--	--
--	--	--	--	--	--	--	--
--	--	--	--	--	--	--	--
--	--	--	--	--	--	--	--
--	--	--	--	--	--	--	--
--	--	--	--	--	--	--	--
--	--	--	--	--	--	--	--
--	--	--	--	--	--	--	--
--	--	--	--	--	--	--	--
--	--	--	--	--	--	--	--
--	--	--	--	--	--	--	--
--	--	--	--	--	--	--	--
--	--	--	--	--	--	--	--
--	--	--	--	--	--	--	--
--	--	--	--	--	--	--	--
--	--	--	--	--	--	--	--
--	--	--	--	--	--	--	--
--	--	--	--	--	--	--	--
--	--	--	--	--	--	--	--
--	--	--	--	--	--	--	--
--	--	--	--	--	--	--	--
--	--	--	--	--	--	--	--
--	--	--	--	--	--	--	--
--	--	--	--	--	--	--	--
--	--	--	--	--	--	--	--
--	--	--	--	--	--	--	--
--	--	--	--	--	--	--	--
--	--	--	--	--	--	--	--
--	--	--	--	--	--	--	--
--	--	--	--	--	--	--	--
--	--	--	--	--	--	--	--
--	--	--	--	--	--	--	--
--	--	--	--	--	--	--	--
--	--	--	--	--	--	--	--
--	--	--	--	--	--	--	--
--	--	--	--	--	--	--	--
--	--	--	--	--	--	--	--
--	--	--	--	--	--	--	--
--	--	--	--	--	--	--	--
--	--	--	--	--	--	--	--
--	--	--	--	--	--	--	--
--	--	--	--	--	--	--	--
--	--	--	--	--	--	--	--
--	--	--	--	--	--	--	--
--	--	--	--	--	--	--	--
--	--	--	--	--	--	--	--
--	--	--	--	--	--	--	--
--	--	--	--	--	--	--	--
--	--	--	--	--	--	--	--
--	--	--	--	--	--	--	--
--	--	--	--	--	--	--	--
--	--	--	--	--	--	--	--
--	--	--	--	--	--	--	--
--	--	--	--	--	--	--	--
--	--	--	--	--	--	--	--
--	--	--	--	--	--	--	--
--	--	--	--	--	--	--	--
--	--	--	--	--	--	--	--
--	--	--	--	--	--	--	--
--	--	--	--	--	--	--	--
--	--	--	--	--	--	--	--
--	--	--	--	--	--	--	--
--	--	--	--	--	--	--	--
--	--	--	--	--	--	--	--
--	--	--	--	--	--	--	--
--	--	--	--	--	--	--	--
--	--	--	--	--	--	--	--
--	--	--	--	--	--	--	--
--	--	--	--	--	--	--	--
--	--	--	--	--	--	--	--
--	--	--	--	--	--	--	--
--	--	--	--	--	--	--	--
--	--	--	--	--	--	--	--
--	--	--	--	--	--	--	--
--	--	--	--	--	--	--	--
--	--	--	--	--	--	--	--
--	--	--	--	--	--	--	--
--	--	--	--	--	--	--	--
--	--	--	--	--	--	--	--
--	--	--	--	--	--	--	--
--	--	--	--	--	--	--	--
--	--	--	--	--	--	--	--
--	--	--	--	--	--	--	--
--	--	--	--	--	--	--	--
--	--	--	--	--	--	--	--
--	--	--	--	--	--	--	--
--	--	--	--	--	--	--	--
--	--	--	--	--	--	--	--
--	--	--	--	--	--	--	--
--	--	--	--	--	--	--	--
--	--	--	--	--	--	--	--
--	--	--	--	--	--	--	--
--	--	--	--	--	--	--	--
--	--	--	--	--	--	--	--
--	--	--	--	--	--	--	--
--	--	--	--	--	--	--	--
--	--	--	--	--	--	--	--
--	--	--	--	--	--	--	--
--	--	--	--	--	--	--	--
--	--	--	--	--	--	--	--
--	--	--	--	--	--	--	--
--	--	--	--	--	--	--	--
--	--	--	--	--	--	--	--
--	--	--	--	--	--	--	--
--	--	--	--	--	--	--	--
--	--	--	--	--	--	--	--
--	--	--	--	--	--	--	--
--	--	--	--	--	--	--	--
--	--	--	--	--	--	--	--
--	--	--	--	--	--	--	--
--	--	--	--	--	--	--	--
--	--	--	--	--	--	--	--
--	--	--	--	--	--	--	--
--	--	--	--	--	--	--	--
--	--	--	--	--	--	--	--
--	--	--	--	--	--	--	--
--	--	--	--	--	--	--	--
--	--	--	--	--	--	--	--
--	--	--	--	--	--	--	--
--	--	--	--	--	--	--	--
--	--	--	--	--	--	--	--
--	--	--	--	--	--	--	--
--	--	--	--	--	--	--	--
--	--	--	--	--	--	--	--
--	--	--	--	--	--	--	--
--	--	--	--	--	--	--	--
--	--	--	--	--	--	--	--
--	--	--	--	--	--	--	--
--	--	--	--	--	--	--	--
--	--	--	--	--	--	--	--
--	--	--	--	--	--	--	--
--	--	--	--	--	--	--	--
--	--	--	--	--	--	--	--
--	--	--	--	--	--	--	--
--	--	--	--	--	--	--	--
--	--	--	--	--	--	--	--
--	--	--	--	--	--	--	--
--	--	--	--	--	--	--	--
--	--	--	--	--	--	--	--
--	--	--	--	--	--	--	--
--	--	--	--	--	--	--	--
--	--	--	--	--	--	--	--
--	--	--	--	--	--	--	--
--	--	--	--	--	--	--	--
--	--	--	--	--	--	--	--
--	--	--	--	--	--	--	--
--	--	--	--	--	--	--	--
--	--	--	--	--	--	--	--
--	--	--	--	--	--	--	--
--	--	--	--	--	--	--	--
--	--	--	--	--	--	--	--
--	--	--	--	--	--	--	--
--	--	--	--	--	--	--	--
--	--	--	--	--	--	--	--
--	--	--	--	--	--	--	--
--	--	--	--	--	--	--	--
--	--	--	--	--	--	--	--
--	--	--	--	--	--	--	--
--	--	--	--	--	--	--	--
--	--	--	--	--	--	--	--
--	--	--	--	--	--	--	--
--	--	--	--	--	--	--	--
--	--	--	--	--	--	--	--
--	--	--	--	--	--	--	--
--	--	--	--	--	--	--	--
--	--	--	--	--	--	--	--
--	--	--	--	--	--	--	--
--	--	--	--	--	--	--	--
--	--	--	--	--	--	--	--
--	--	--	--	--	--	--	--
--	--	--	--	--	--	--	--
--	--	--	--	--	--	--	--
--	--	--	--	--	--	--	--
--	--	--	--	--	--	--	--
--	--	--	--	--	--	--	--
--	--	--	--	--	--	--	--
--	--	--	--	--	--	--	--
--	--	--	--	--	--	--	--
--	--	--	--	--	--	--	--
--	--	--	--	--	--	--	--
--	--	--	--	--	--	--	--
--	--	--	--	--	--	--	--
--	--	--	--	--	--	--	--
--	--	--	--	--	--	--	--
--	--	--	--	--	--	--	--
--	--	--	--	--	--	--	--
--	--	--	--	--	--	--	--
--	--	--	--	--	--	--	--
--	--	--	--	--	--	--	--
--	--	--	--	--	--	--	--
--	--	--	--	--	--	--	--
--	--	--	--	--	--	--	--
--	--	--	--	--	--	--	--
--	--	--	--	--	--	--	--
--	--	--	--	--	--	--	--
--	--	--	--	--	--	--	--
--	--	--	--	--	--	--	--
--	--	--	--	--	--	--	--
--	--	--	--	--	--	--	--
--	--	--	--	--	--	--	--
--	--	--	--	--	--	--	--
--	--	--	--	--	--	--	--
--	--	--	--	--	--	--	--
--	--	--	--	--	--	--	--
--	--	--	--	--	--	--	--
--	--	--	--	--	--	--	--
--	--	--	--	--	--	--	--
--	--	--	--	--	--	--	--
--	--	--	--	--	--	--	--
--	--	--	--	--	--	--	--
--	--	--	--	--	--	--	--
--	--	--	--	--	--	--	--
--	--	--	--	--	--	--	--
--	--	--	--	--	--	--	--
--	--	--	--	--	--	--	--
--	--	--	--	--	--	--	--
--	--	--	--	--	--	--	--
--	--	--	--	--	--	--	--
--	--	--	--	--	--	--	--
--	--	--	--	--	--	--	--
--	--	--	--	--	--	--	--
--	--	--	--	--	--	--	--
--	--	--	--	--	--	--	--
--	--	--	--	--	--	--	--
--	--	--	--	--	--	--	--
--	--	--	--	--	--	--	--
--	--	--	--	--	--	--	--
--	--	--	--	--	--	--	--
--	--	--	--	--	--	--	--
--	--	--	--	--	--	--	--
--	--	--	--	--	--	--	--
--	--	--	--	--	--	--	--
--	--	--	--	--	--	--	--
--	--	--	--	--	--	--	--
--	--	--	--	--	--	--	--
--	--	--	--	--	--	--	--
--	--	--	--	--	--	--	--
--	--	--	--	--	--	--	--
--	--	--	--	--	--	--	--
--	--	--	--	--	--	--	--
--	--	--	--	--	--	--	--
--	--	--	--	--	--	--	--
--	--	--	--	--	--	--	--
--	--	--	--	--	--	--	--
--	--	--	--	--	--	--	--
--	--	--	--	--	--	--	--
--	--	--	--	--	--	--	--
--	--	--	--	--	--	--	--
--	--	--	--	--	--	--	--
--	--	--	--	--	--	--	--
--	--	--	--	--	--	--	--
--	--	--	--	--	--	--	--
--	--	--	--	--	--	--	--
--	--	--	--	--	--	--	--
--	--	--	--	--	--	--	--
--	--	--	--	--	--	--	--
--	--	--	--	--	--	--	--
--	--	--	--	--	--	--	--
--	--	--	--	--	--	--	--
--	--	--	--	--	--	--	--
--	--	--	--	--	--	--	--
--	--	--	--	--	--	--	--
--	--	--	--	--	--	--	--
--	--	--	--	--	--	--	--
--	--	--	--	--	--	--	--
--	--	--	--	--	--	--	--
--	--	--	--	--	--	--	--
--	--	--	--	--	--	--	--
--	--	--	--	--	--	--	--
--	--	--	--	--	--	--	--
--	--	--	--	--	--	--	--
--	--	--	--	--	--	--	--
--	--	--	--	--	--	--	--
--	--	--	--	--	--	--	--
--	--	--	--	--	--	--	--
--	--	--	--	--	--	--	--
--	--	--	--	--	--	--	--
--	--	--	--	--	--	--	--
--	--	--	--	--	--	--	--
--	--	--	--	--	--	--	--
--	--	--	--	--	--	--	--
--	--	--	--	--	--	--	--
--	--	--	--	--	--	--	--
--	--	--	--	--	--	--	--
--	--	--	--	--	--	--	--
--	--	--	--	--	--	--	--
--	--	--	--	--	--	--	--
--	--	--	--	--	--	--	--
--	--	--	--	--	--	--	--
--	--	--	--	--	--	--	--
--	--	--	--	--	--	--	--
--	--	--	--	--	--	--	--
--	--	--	--	--	--	--	--
--	--	--	--	--	--	--	--
--	--	--	--	--	--	--	--
--	--	--	--	--	--	--	--
--	--	--	--	--	--	--	--
--	--	--	--	--	--	--	--
--	--	--	--	--	--	--	--
--	--	--	--	--	--	--	--
--	--	--	--	--	--	--	--
--	--	--	--	--	--	--	--
--	--	--	--	--	--	--	--
--	--	--	--	--	--	--	--
--	--	--	--	--	--	--	--
--	--	--	--	--	--	--	--
--	--	--	--	--	--	--	--
--	--	--	--	--	--	--	--
--	--	--	--	--	--	--	--
--	--	--	--	--	--	--	--
--	--	--	--	--	--	--	--
--	--	--	--	--	--	--	--
--	--	--	--	--	--	--	--
--	--	--	--	--	--	--	--
--	--	--	--	--	--	--	--
--	--	--	--	--	--	--	--
--	--	--	--	--	--	--	--
--	--	--	--	--	--	--	--
--	--	--	--	--	--	--	--
--	--	--	--	--	--	--	--
--	--	--	--	--	--	--	--
--	--	--	--	--	--	--	--
--	--	--	--	--	--	--	--
--	--	--	--	--	--	--	--
--	--	--	--	--	--	--	--
--	--	--	--	--	--	--	--
--	--	--	--	--	--	--	--
--	--	--	--	--	--	--	--
--	--	--	--	--	--	--	--
--	--	--	--	--	--	--	--
--	--	--	--	--	--	--	--
--	--	--	--	--	--	--	--
--	--	--	--	--	--	--	--
--	--	--	--	--	--	--	--
--	--	--	--	--	--	--	--
--	--	--	--	--	--	--	--
--	--	--	--	--	--	--	--
--	--	--	--	--	--	--	--
--	--	--	--	--	--	--	--
--	--	--	--	--	--	--	--
--	--	--	--	--	--	--	--
--	--	--	--	--	--	--	--
--	--	--	--	--	--	--	--
--	--	--	--	--	--	--	--
--	--	--	--	--	--	--	--
--	--	--	--	--	--	--	--
--	--	--	--	--	--	--	--
--	--	--	--	--	--	--	--
--	--	--	--	--	--	--	--
--	--	--	--	--	--	--	--
--	--	--	--	--	--	--	--
--	--	--	--	--	--	--	--
--	--	--	--	--	--	--	--
--	--	--	--	--	--	--	--
--	--	--	--	--	--	--	--
--	--	--	--	--	--	--	--
--	--	--	--	--	--	--	--
--	--	--	--	--	--	--	--
--	--	--	--	--	--	--	--
--	--	--	--	--	--	--	--
--	--	--	--	--	--	--	--
--	--	--	--	--	--	--	--
--	--	--	--	--	--	--	--
--	--	--	--	--	--	--	--
--	--	--	--	--	--	--	--
--	--	--	--	--	--	--	--
--	--	--	--	--	--	--	--
--	--	--	--	--	--	--	--
--	--	--	--	--	--	--	--
--	--	--	--	--	--	--	--
--	--	--	--	--	--	--	--
--	--	--	--	--	--	--	--
--	--	--	--	--	--	--	--
--	--	--	--	--	--	--	--
--	--	--	--	--	--	--	--
--	--	--	--	--	--	--	--
--	--	--	--	--	--	--	--
--	--	--	--	--	--	--	--
--	--	--	--	--	--	--	--
--	--	--	--	--	--	--	--
--	--	--	--	--	--	--	--
--	--	--	--	--	--	--	--
--	--	--	--	--	--	--	--
--	--	--	--	--	--	--	--
--	--	--	--	--	--	--	--
--	--	--	--	--	--	--	--
--	--	--	--	--	--	--	--
--	--	--	--	--	--	--	--
--	--	--	--	--	--	--	--
--	--	--	--	--	--	--	--
--	--	--	--	--	--	--	--
--	--	--	--	--	--	--	--
--	--	--	--	--	--	--	--
--	--	--	--	--	--	--	--
--	--	--	--	--	--	--	--
--	--	--	--	--	--	--	--
--	--	--	--	--	--	--	--
--	--	--	--	--	--	--	--
--	--	--	--	--	--	--	--
--	--	--	--	--	--	--	--
--	--	--	--	--	--	--	--
--	--	--	--	--	--	--	--
--	--	--	--	--	--	--	--
--	--	--	--	--	--	--	--
--	--	--	--	--	--	--	--
--	--	--	--	--	--	--	--
--	--	--	--	--	--	--	--
--	--	--	--	--	--	--	--
--	--	--	--	--	--	--	--
--	--	--	--	--	--	--	--
--	--	--	--	--	--	--	--
--	--	--	--	--	--	--	--
--	--	--	--	--	--	--	--
--	--	--	--	--	--	--	--
--	--	--	--	--	--	--	--
--	--	--	--	--	--	--	--
--	--	--	--	--	--	--	--
--	--	--	--	--	--	--	--
--	--	--	--	--	--	--	--
--	--	--	--	--	--	--	--
--	--	--	--	--	--	--	--
--	--	--	--	--	--	--	--
--	--	--	--	--	--	--	--
--	--	--	--	--	--	--	--
--	--	--	--	--	--	--	--
--	--	--	--	--	--	--	--
--	--	--	--	--	--	--	--
--	--	--	--	--	--	--	--
--	--	--	--	--	--	--	--
--	--	--	--	--	--	--	--
--	--	--	--	--	--	--	--
--	--	--	--	--	--	--	--
--	--	--	--	--	--	--	--
--	--	--	--	--	--	--	--
--	--	--	--	--	--	--	--
--	--	--	--	--	--	--	--
--	--	--	--	--	--	--	--
--	--	--	--	--	--	--	--
--	--	--	--	--	--	--	--
--	--	--	--	--	--	--	--
--	--	--	--	--	--	--	--
--	--	--	--	--	--	--	--
--	--	--	--	--	--	--	--
--	--	--	--	--	--	--	--
--	--	--	--	--	--	--	--
--	--	--	--	--	--	--	--
--	--	--	--	--	--	--	--
--	--	--	--	--	--	--	--
--	--	--	--	--	--	--	--
--	--	--	--	--	--	--	--
--	--	--	--	--	--	--	--
--	--	--	--	--	--	--	--
--	--	--	--	--	--	--	--
--	--	--	--	--	--	--	--
--	--	--	--	--	--	--	--
--	--	--	--	--	--	--	--
--	--	--	--	--	--	--	--
--	--	--	--	--	--	--	--
--	--	--	--	--	--	--	--
--	--	--	--	--	--	--	--
--	--	--	--	--	--	--	--
--	--	--	--	--	--	--	--
--	--	--	--	--	--	--	--
--	--	--	--	--	--	--	--
--	--	--	--	--	--	--	--
--	--	--	--	--	--	--	--
--	--	--	--	--	--	--	--
--	--	--	--	--	--	--	--
--	--	--	--	--	--	--	--
--	--	--	--	--	--	--	--
--	--	--	--	--	--	--	--
--	--	--	--	--	--	--	--
--	--	--	--	--	--	--	--
--	--	--	--	--	--	--	--
--	--	--	--	--	--	--	--
--	--	--	--	--	--	--	--
--	--	--	--	--	--	--	--
--	--	--	--	--	--	--	--
--	--	--	--	--	--	--	--
--	--	--	--	--	--	--	--
--	--	--	--	--	--	--	--
--	--	--	--	--	--	--	--
--	--	--	--	--	--	--	--
--	--	--	--	--	--	--	--
--	--	--	--	--	--	--	--
--	--	--	--	--	--	--	--
--	--	--	--	--	--	--	--
--	--	--	--	--	--	--	--
--	--	--	--	--	--	--	--
--	--	--	--	--	--	--	--
--	--	--	--	--	--	--	--
--	--	--	--	--	--	--	--
--	--	--	--	--	--	--	--
--	--	--	--	--	--	--	--
--	--	--	--	--	--	--	--
--	--	--	--	--	--	--	--
--	--	--	--	--	--	--	--
--	--	--	--	--	--	--	--
--	--	--	--	--	--	--	--
--	--	--	--	--	--	--	--
--	--	--	--	--	--	--	--
--	--	--	--	--	--	--	--
--	--	--	--	--	--	--	--
--	--	--	--	--	--	--	--
--	--	--	--	--	--	--	--
--	--	--	--	--	--	--	--
--	--	--	--	--	--	--	--
--	--	--	--	--	--	--	--
--	--	--	--	--	--	--	--
--	--	--	--	--	--	--	--
--	--	--	--	--	--	--	--
--	--	--	--	--	--	--	--
--	--	--	--	--	--	--	--
--	--	--	--	--	--	--	--
--	--	--	--	--	--	--	--
--	--	--	--	--	--	--	--
--	--	--	--	--	--	--	--
--	--	--	--	--	--	--	--
--	--	--	--	--	--	--	--
--	--	--	--	--	--	--	--
--	--	--	--	--	--	--	--
--	--	--	--	--	--	--	--
--	--	--	--	--	--	--	--
--	--	--	--	--	--	--	--
--	--	--	--	--	--	--	--
--	--	--	--	--	--	--	--
--	--	--	--	--	--	--	--
--	--	--	--	--	--	--	--
--	--	--	--	--	--	--	--
--	--	--	--	--	--	--	--
--	--	--	--	--	--	--	--
--	--	--	--	--	--	--	--
--	--	--	--	--	--	--	--
--	--	--	--	--	--	--	--
--	--	--	--	--	--	--	--
--	--	--	--	--	--	--	--
--	--	--	--	--	--	--	--
--	--	--	--	--	--	--	--
--	--	--	--	--	--	--	--
--	--	--	--	--	--	--	--
--	--	--	--	--	--	--	--
--	--	--	--	--	--	--	--
--	--	--	--	--	--	--	--
--	--	--	--	--	--	--	--
--	--	--	--	--	--	--	--
--	--	--	--	--	--	--	--
--	--	--	--	--	--	--	--
--	--	--	--	--	--	--	--
--	--	--	--	--	--	--	--
--	--	--	--	--	--	--	--
--	--	--	--	--	--	--	--
--	--	--	--	--	--	--	--
--	--	--	--	--	--	--	--
--	--	--	--	--	--	--	--
--	--	--	--	--	--	--	--
--	--	--	--	--	--	--	--
--	--	--	--	--	--	--	--
--	--	--	--	--	--	--	--
--	--	--	--	--	--	--	--
--	--	--	--	--	--	--	--
--	--	--	--	--	--	--	--
--	--	--	--	--	--	--	--
--	--	--	--	--	--	--	--
--	--	--	--	--	--	--	--
--	--	--	--	--	--	--	--
--	--	--	--	--	--	--	--
--	--	--	--	--	--	--	--
--	--	--	--	--	--	--	--
--	--	--	--	--	--	--	--
--	--	--	--	--	--	--	--
--	--	--	--	--	--	--	--
--	--	--	--	--	--	--	--
--	--	--	--	--	--	--	--
--	--	--	--	--	--	--	--
--	--	--	--	--	--	--	--
--	--	--	--	--	--	--	--
--	--	--	--	--	--	--	--
--	--	--	--	--	--	--	--
--	--	--	--	--	--	--	--
--	--	--	--	--	--	--	--
--	--	--	--	--	--	--	--
--	--	--	--	--	--	--	--
--	--	--	--	--	--	--	--
--	--	--	--	--	--	--	--
--	--	--	--	--	--	--	--
--	--	--	--	--	--	--	--
--	--	--	--	--	--	--	--
--	--	--	--	--	--	--	--
--	--	--	--	--	--	--	--
--	--	--	--	--	--	--	--
--	--	--	--	--	--	--	--
--	--	--	--	--	--	--	--
--	--	--	--	--	--	--	--
--	--	--	--	--	--	--	--
--	--	--	--	--	--	--	--
--	--	--	--	--	--	--	--
--	--	--	--	--	--	--	--
--	--	--	--	--	--	--	--
--	--	--	--	--	--	--	--
--	--	--	--	--	--	--	--
--	--	--	--	--	--	--	--
--	--	--	--	--	--	--	--
--	--	--	--	--	--	--	--
--	--	--	--	--	--	--	--
--	--	--	--	--	--	--	--
--	--	--	--	--	--	--	--
--	--	--	--	--	--	--	--
--	--	--	--	--	--	--	--
--	--	--	--	--	--	--	--
--	--	--	--	--	--	--	--
--	--	--	--	--	--	--	--
--	--	--	--	--	--	--	--
--	--	--	--	--	--	--	--
--	--	--	--	--	--	--	--
--	--	--	--	--	--	--	--
--	--	--	--	--	--	--	--
--	--	--	--	--	--	--	--
--	--	--	--	--	--	--	--
--	--	--	--	--	--	--	--
--	--	--	--	--	--	--	--
--	--	--	--	--	--	--	--
--	--	--	--	--	--	--	--
--	--	--	--	--	--	--	--
--	--	--	--	--	--	--	--
--	--	--	--	--	--	--	--
--	--	--	--	--	--	--	--
--	--	--	--	--	--	--	--
--	--	--	--	--	--	--	--
--	--	--	--	--	--	--	--
--	--	--	--	--	--	--	--
--	--	--	--	--	--	--	--
--	--	--	--	--	--	--	--
--	--	--	--	--	--	--	--
--	--	--	--	--	--	--	--
--	--	--	--	--	--	--	--
--	--	--	--	--	--	--	--
--	--	--	--	--	--	--	--
--	--	--	--	--	--	--	--
--	--	--	--	--	--	--	--
--	--	--	--	--	--	--	--
--	--	--	--	--	--	--	--
--	--	--	--	--	--	--	--
--	--	--	--	--	--	--	--
--	--	--	--	--	--	--	--
--	--	--	--	--	--	--	--
--	--	--	--	--	--	--	--
--	--	--	--	--	--	--	--
--	--	--	--	--	--	--	--
--	--	--	--	--	--	--	--
--	--	--	--	--	--	--	--
--	--	--	--	--	--	--	--
--	--	--	--	--	--	--	--
--	--	--	--	--	--	--	--
--	--	--	--	--	--	--	--
--	--	--	--	--	--	--	--
--	--	--	--	--	--	--	--
--	--	--	--	--	--	--	--
--	--	--	--	--	--	--	--
--	--	--	--	--	--	--	--
--	--	--	--	--	--	--	--
--	--	--	--	--	--	--	--
--	--	--	--	--	--	--	--
--	--	--	--	--	--	--	--
--	--	--	--	--	--	--	--
--	--	--	--	--	--	--	--
--	--	--	--	--	--	--	--
--	--	--	--	--	--	--	--
--	--	--	--	--	--	--	--
--	--	--	--	--	--	--	--
--	--	--	--	--	--	--	--
--	--	--	--	--	--	--	--
--	--	--	--	--	--	--	--
--	--	--	--	--	--	--	--
--	--	--	--	--	--	--	--
--	--	--	--	--	--	--	--
--	--	--	--	--	--	--	--
--	--	--	--	--	--	--	--
--	--	--	--	--	--	--	--
--	--	--	--	--	--	--	--
--	--	--	--	--	--	--	--
--	--	--	--	--	--	--	--
--	--	--	--	--	--	--	--
--	--	--	--	--	--	--	--
--	--	--	--	--	--	--	--
--	--	--	--	--	--	--	--
--	--	--	--	--	--	--	--
--	--	--	--	--	--	--	--
--	--	--	--	--	--	--	--
--	--	--	--	--	--	--	--
--	--	--	--	--	--	--	--
--	--	--	--	--	--	--	--
--	--	--	--	--	--	--	--
--	--	--	--	--	--	--	--
--	--	--	--	--	--	--	--
--	--	--	--	--	--	--	--
--	--	--	--	--	--	--	--
--	--	--	--	--	--	--	--
--	--	--	--	--	--	--	--
--	--	--	--	--	--	--	--
--	--	--	--	--	--	--	--
--	--	--	--	--	--	--	--
--	--	--	--	--	--	--	--
--	--	--	--	--	--	--	--
--	--	--	--	--	--	--	--
--	--	--	--	--	--	--	--
--	--	--	--	--	--	--	--
--	--	--	--	--	--	--	--
--	--	--	--	--	--	--	--
--	--	--	--	--	--	--	--
--	--	--	--	--	--	--	--
--	--	--	--	--	--	--	--
--	--	--	--	--	--	--	--
--	--	--	--	--	--	--	--
--	--	--	--	--	--	--	--
--	--	--	--	--	--	--	--
--	--	--	--	--	--	--	--
--	--	--	--	--	--	--	--
--	--	--	--	--	--	--	--
--	--	--	--	--	--	--	--
--	--	--	--	--	--	--	--
--	--	--	--	--	--	--	--
--	--	--	--	--	--	--	--
--	--	--	--	--	--	--	--
--	--	--	--	--	--	--	--
--	--	--	--	--	--	--	--
--	--	--	--	--	--	--	--
--	--	--	--	--	--	--	--
--	--	--	--	--	--	--	--
--	--	--	--	--	--	--	--
--	--	--	--	--	--	--	--
--	--	--	--	--	--	--	--
--	--	--	--	--	--	--	--
--	--	--	--	--	--	--	--
--	--	--	--	--	--	--	--
--	--	--	--	--	--	--	--
--	--	--	--	--	--	--	--
--	--	--	--	--	--	--	--
--	--	--	--	--	--	--	--
--	--	--	--	--	--	--	--
--	--	--	--	--	--	--	--
--	--	--	--	--	--	--	--
--	--	--	--	--	--	--	--
--	--	--	--	--	--	--	--
--	--	--	--	--	--	--	--
--	--	--	--	--	--	--	--
--	--	--	--	--	--	--	--
--	--	--	--	--	--	--	--
--	--	--	--	--	--	--	--
--	--	--	--	--	--	--	--
--	--	--	--	--	--	--	--
--	--	--	--	--	--	--	--
--	--	--	--	--	--	--	--
--	--	--	--	--	--	--	--
--	--	--	--	--	--	--	--
--	--	--	--	--	--	--	--
--	--	--	--	--	--	--	--
--	--	--	--	--	--	--	--
--	--	--	--	--	--	--	--
--	--	--	--	--	--	--	--
--	--	--	--	--	--	--	--
--	--	--	--	--	--	--	--
--	--	--	--	--	--	--	--
--	--	--	--	--	--	--	--
--	--	--	--	--	--	--	--
--	--	--	--	--	--	--	--
--	--	--	--	--	--	--	--
--	--	--	--	--	--	--	--
--	--	--	--	--	--	--	--
--	--	--	--	--	--	--	--
--	--	--	--	--	--	--	--
--	--	--	--	--	--	--	--
--	--	--	--	--	--	--	--
--	--	--	--	--	--	--	--
--	--	--	--	--	--	--	--
--	--	--	--	--	--	--	--
--	--	--	--	--	--	--	--
--	--	--	--	--	--	--	--
--	--	--	--	--	--	--	--
--	--	--	--	--	--	--	--
--	--	--	--	--	--	--	--
--	--	--	--	--	--	--	--
--	--	--	--	--	--	--	--
--	--	--	--	--	--	--	--
--	--	--	--	--	--	--	--
--	--	--	--	--	--	--	--
--	--	--	--	--	--	--	--
--	--	--	--	--	--	--	--
--	--	--	--	--	--	--	--
--	--	--	--	--	--	--	--
--	--	--	--	--	--	--	--
--	--	--	--	--	--	--	--
--	--	--	--	--	--	--	--
--	--	--	--	--	--	--	--
--	--	--	--	--	--	--	--
--	--	--	--	--	--	--	--
--	--	--	--	--	--	--	--
--	--	--	--	--	--	--	--
--	--	--	--	--	--	--	--
--	--	--	--	--	--	--	--
--	--	--	--	--	--	--	--
--	--	--	--	--	--	--	--
--	--	--	--	--	--	--	--
--	--	--	--	--	--	--	--
--	--	--	--	--	--	--	--
--	--	--	--	--	--	--	--
--	--	--	--	--	--	--	--
--	--	--	--	--	--	--	--
--	--	--	--	--	--	--	--
--	--	--	--	--	--	--	--
--	--	--	--	--	--	--	--
--	--	--	--	--	--	--	--
--	--	--	--	--	--	--	--
--	--	--	--	--	--	--	--
--	--	--	--	--	--	--	--
--	--	--	--	--	--	--	--
--	--	--	--	--	--	--	--
--	--	--	--	--	--	--	--
--	--	--	--	--	--	--	--
--	--	--	--	--	--	--	--
--	--	--	--	--	--	--	--
--	--	--	--	--	--	--	--
--	--	--	--	--	--	--	--
--	--	--	--	--	--	--	--
--	--	--	--	--	--	--	--
--	--	--	--	--	--	--	--
--	--	--	--	--	--	--	--
--	--	--	--	--	--	--	--
--	--	--	--	--	--	--	--
--	--	--	--	--	--	--	--
--	--	--	--	--	--	--	--
--	--	--	--	--	--	--	--
--	--	--	--	--	--	--	--
--	--	--	--	--	--	--	--
--	--	--	--	--	--	--	--
--	--	--	--	--	--	--	--
--	--	--	--	--	--	--	--
--	--	--	--	--	--	--	--
--	--	--	--	--	--	--	--
--	--	--	--	--	--	--	--
--	--	--	--	--	--	--	--
--	--	--	--	--	--	--	--
--	--	--	--	--	--	--	--
--	--	--	--	--	--	--	--
--	--	--	--	--	--	--	--
--	--	--	--	--	--	--	--
--	--	--	--	--	--	--	--
--	--	--	--	--	--	--	--
--	--	--	--	--	--	--	--
--	--	--	--	--	--	--	--
--	--	--	--	--	--	--	--
--	--	--	--	--	--	--	--
--	--	--	--	--	--	--	--
--	--	--	--	--	--	--	--
--	--	--	--	--	--	--	--
--	--	--	--	--	--	--	--
--	--	--	--	--	--	--	--
--	--	--	--	--	--	--	--
--	--	--	--	--	--	--	--
--	--	--	--	--	--	--	--
--	--	--	--	--	--	--	--
--	--	--	--	--	--	--	--
--	--	--	--	--	--	--	--
--	--	--	--	--	--	--	--
--	--	--	--	--	--	--	--
--	--	--	--	--	--	--	--
--	--	--	--	--	--	--	--
--	--	--	--	--	--	--	--
--	--	--	--	--	--	--	--
--	--	--	--	--	--	--	--
--	--	--	--	--	--	--	--
--	--	--	--	--	--	--	--
--	--	--	--	--	--	--	--
--	--	--	--	--	--	--	--
--	--	--	--	--	--	--	--
--	--	--	--	--	--	--	--
--	--	--	--	--	--	--	--
--	--	--	--	--	--	--	--
--	--	--	--	--	--	--	--
--	--	--	--	--	--	--	--
--	--	--	--	--	--	--	--
--	--	--	--	--	--	--	--
--	--	--	--	--	--	--	--
--	--	--	--	--	--	--	--
--	--	--	--	--	--	--	--
--	--	--	--	--	--	--	--
--	--	--	--	--	--	--	--
--	--	--	--	--	--	--	--
--	--	--	--	--	--	--	--
--	--	--	--	--	--	--	--
--	--	--	--	--	--	--	--
--	--	--	--	--	--	--	--
--	--	--	--	--	--	--	--
--	--	--	--	--	--	--	--
--	--	--	--	--	--	--	--
--	--	--	--	--	--	--	--
--	--	--	--	--	--	--	--
--	--	--	--	--	--	--	--
--	--	--	--	--	--	--	--
--	--	--	--	--	--	--	--
--	--	--	--	--	--	--	--
--	--	--	--	--	--	--	--
--	--	--	--	--	--	--	--
--	--	--	--	--	--	--	--
--	--	--	--	--	--	--	--
--	--	--	--	--	--	--	--
--	--	--	--	--	--	--	--
--	--	--	--	--	--	--	--
--	--	--	--	--	--	--	--
--	--	--	--	--	--	--	--
--	--	--	--	--	--	--	--
--	--	--	--	--	--	--	--
--	--	--	--	--	--	--	--
--	--	--	--	--	--	--	--
--	--	--	--	--	--	--	--
--	--	--	--	--	--	--	--
--	--	--	--	--	--	--	--
--	--	--	--	--	--	--	--
--	--	--	--	--	--	--	--
--	--	--	--	--	--	--	--
--	--	--	--	--	--	--	--
--	--	--	--	--	--	--	--
--	--	--	--	--	--	--	--
--	--	--	--	--	--	--	--
--	--	--	--	--	--	--	--
--	--	--	--	--	--	--	--
--	--	--	--	--	--	--	--
--	--	--	--	--	--	--	--
--	--	--	--	--	--	--	--
--	--	--	--	--	--	--	--
--	--	--	--	--	--	--	--
--	--	--	--	--	--	--	--
--	--	--	--	--	--	--	--
--	--	--	--	--	--	--	--
--	--	--	--	--	--	--	--
--	--	--	--	--	--	--	--
--	--	--	--	--	--	--	--
--	--	--	--	--	--	--	--
--	--	--	--	--	--	--	--
--	--	--	--	--	--	--	--
--	--	--	--	--	--	--	--
--	--	--	--	--	--	--	--
--	--	--	--	--	--	--	--
--	--	--	--	--	--	--	--
--	--	--	--	--	--	--	--
--	--	--	--	--	--	--	--
--	--	--	--	--	--	--	--
--	--	--	--	--	--	--	--
--	--	--	--	--	--	--	--
--	--	--	--	--	--	--	--
--	--	--	--	--	--	--	--
--	--	--	--	--	--	--	--
--	--	--	--	--	--	--	--
--	--	--	--	--	--	--	--
--	--	--	--	--	--	--	--
--	--	--	--	--	--	--	--
--	--	--	--	--	--	--	--
--	--	--	--	--	--	--	--
--	--	--	--	--	--	--	--
--	--	--	--	--	--	--	--
--	--	--	--	--	--	--	--
--	--	--	--	--	--	--	--
--	--	--	--	--	--	--	--
--	--	--	--	--	--	--	--
--	--	--	--	--	--	--	--
--	--	--	--	--	--	--	--
--	--	--	--	--	--	--	--
--	--	--	--	--	--	--	--
--	--	--	--	--	--	--	--
--	--	--	--	--	--	--	--
--	--	--	--	--	--	--	--
--	--	--	--	--	--	--	--
--	--	--	--	--	--	--	--
--	--	--	--	--	--	--	--
--	--	--	--	--	--	--	--
--	--	--	--	--	--	--	--
--	--	--	--	--	--	--	--
--	--	--	--	--	--	--	--
--	--	--	--	--	--	--	--
--	--	--	--	--	--	--	--
--	--	--	--	--	--	--	--
--	--	--	--	--	--	--	--
--	--	--	--	--	--	--	--
--	--	--	--	--	--	--	--
--	--	--	--	--	--	--	--
--	--	--	--	--	--	--	--
--	--	--	--	--	--	--	--
--	--	--	--	--	--	--	--
--	--	--	--	--	--	--	--
--	--	--	--	--	--	--	--
--	--	--	--	--	--	--	--
--	--	--	--	--	--	--	--
--	--	--	--	--	--	--	--
--	--	--	--	--	--	--	--
--	--	--	--	--	--	--	--
--	--	--	--	--	--	--	--
--	--	--	--	--	--	--	--
--	--	--	--	--	--	--	--
--	--	--	--	--	--	--	--
--	--	--	--	--	--	--	--
--	--	--	--	--	--	--	--
--	--	--	--	--	--	--	--
--	--	--	--	--	--	--	--
--	--	--	--	--	--	--	--
--	--	--	--	--	--	--	--
--	--	--	--	--	--	--	--
--	--	--	--	--	--	--	--
--	--	--	--	--	--	--	--
--	--	--	--	--	--	--	--
--	--	--	--	--	--	--	--
--	--	--	--	--	--	--	--
--	--	--	--	--	--	--	--
--	--	--	--	--	--	--	--
--	--	--	--	--	--	--	--
--	--	--	--	--	--	--	--
--	--	--	--	--	--	--	--
--	--	--	--	--	--	--	--
--	--	--	--	--	--	--	--
--	--	--	--	--	--	--	--
--	--	--	--	--	--	--	--
--	--	--	--	--	--	--	--
--	--	--	--	--	--	--	--
--	--	--	--	--	--	--	--
--	--	--	--	--	--	--	--
--	--	--	--	--	--	--	--
--	--	--	--	--	--	--	--
--	--	--	--	--	--	--	--
--	--	--	--	--	--	--	--
--	--	--	--	--	--	--	--
--	--	--	--	--	--	--	--
--	--	--	--	--	--	--	--
--	--	--	--	--	--	--	--
--	--	--	--	--	--	--	--
--	--	--	--	--	--	--	--
--	--	--	--	--	--	--	--
--	--	--	--	--	--	--	--
--	--	--	--	--	--	--	--
--	--	--	--	--	--	--	--
--	--	--	--	--	--	--	--
--	--	--	--	--	--	--	--
--	--	--	--	--	--	--	--
--	--	--	--	--	--	--	--
--	--	--	--	--	--	--	--
--	--	--	--	--	--	--	--
--	--	--	--	--	--	--	--
--	--	--	--	--	--	--	--
--	--	--	--	--	--	--	--
--	--	--	--	--	--	--	--
--	--	--	--	--	--	--	--
--	--	--	--	--	--	--	--
--	--	--	--	--	--	--	--
--	--	--	--	--	--	--	--
--	--	--	--	--	--	--	--
--	--	--	--	--	--	--	--
--	--	--	--	--	--	--	--
--	--	--	--	--	--	--	--
--	--	--	--	--	--	--	--
--	--	--	--	--	--	--	--
--	--	--	--	--	--	--	--
--	--	--	--	--	--	--	--
--	--	--	--	--	--	--	--
--	--	--	--	--	--	--	--
--	--	--	--	--	--	--	--
--	--	--	--	--	--	--	--
--	--	--	--	--	--	--	--
--	--	--	--	--	--	--	--
--	--	--	--	--	--	--	--
--	--	--	--	--	--	--	--
--	--	--	--	--	--	--	--
--	--	--	--	--	--	--	--
--	--	--	--	--	--	--	--
--	--	--	--	--	--	--	--
--	--	--	--	--	--	--	--
--	--	--	--	--	--	--	--
--	--	--	--	--	--	--	--
--	--	--	--	--	--	--	--
--	--	--	--	--	--	--	--
--	--	--	--	--	--	--	--
--	--	--	--	--	--	--	--
--	--	--	--	--	--	--	--
--	--	--	--	--	--	--	--
--	--	--	--	--	--	--	--
--	--	--	--	--	--	--	--
--	--	--	--	--	--	--	--
--	--	--	--	--	--	--	--
--	--	--	--	--	--	--	--
--	--	--	--	--	--	--	--
--	--	--	--	--	--	--	--
--	--	--	--	--	--	--	--
--	--	--	--	--	--	--	--
--	--	--	--	--	--	--	--
--	--	--	--	--	--	--	--
--	--	--	--	--	--	--	--
--	--	--	--	--	--	--	--
--	--	--	--	--	--	--	--
--	--	--	--	--	--	--	--
--	--	--	--	--	--	--	--
--	--	--	--	--	--	--	--
--	--	--	--	--	--	--	--
--	--	--	--	--	--	--	--
--	--	--	--	--	--	--	--
--	--	--	--	--	--	--	--
--	--	--	--	--	--	--	--
--	--	--	--	--	--	--	--
--	--	--	--	--	--	--	--
--	--	--	--	--	--	--	--
--	--	--	--	--	--	--	--
--	--	--	--	--	--	--	--
--	--	--	--	--	--	--	--
--	--	--	--	--	--	--	--
--	--	--	--	--	--	--	--
--	--	--	--	--	--	--	--
--	--	--	--	--	--	--	--
--	--	--	--	--	--	--	--
--	--	--	--	--	--	--	--
--	--	--	--	--	--	--	--
--	--	--	--	--	--	--	--
--	--	--	--	--	--	--	--
--	--	--	--	--	--	--	--
--	--	--	--	--	--	--	--
--	--	--	--	--	--	--	--
--	--	--	--	--	--	--	--
--	--	--	--	--	--	--	--
--	--	--	--	--	--	--	--
--	--	--	--	--	--	--	--
--	--	--	--	--	--	--	--
--	--	--	--	--	--	--	--
--	--	--	--	--	--	--	--
--	--	--	--	--	--	--	--
--	--	--	--	--	--	--	--
--	--	--	--	--	--	--	--
--	--	--	--	--	--	--	--
--	--	--	--	--	--	--	--
--	--	--	--	--	--	--	--
--	--	--	--	--	--	--	--
--	--	--	--	--	--	--	--
--	--	--	--	--	--	--	--
[truncated: 429,632+ more rows]

## Sheet: Figure S10
Nanocomposite film
x: Time (hour)	y: Current density MA/cm2	x: Time (hour)	y: Current density MA/cm2
0.0001264	8.41579	0.0001264	8.41685
0.00101306	8.3699	0.0010864	8.41395
0.00123898	7.60263	0.0015664	8.41424
0.00199222	7.4651	0.0020464	8.41625
0.00384	7.50091	0.0044468	8.42193
0.0227567	7.29928	0.0202904	8.42826
0.0363614	7.16037	0.040456	8.45827
0.0363706	7.13758	0.106709	8.51446
0.03638	7.10158	0.131195	8.51848
0.0363894	6.78063	0.280988	8.51444
0.0363987	6.71594	0.429824	8.52576
0.0410993	6.69176	0.670352	8.55125
0.0865759	6.5227	0.840308	8.54599
0.0865852	5.98698	1.06307	8.55448
0.105156	5.96906	1.26952	8.55563
0.13786	5.89161	1.37611	8.57197
0.156595	5.76681	1.59408	8.57222
0.284364	5.78125	1.79284	8.57254
0.384322	5.80271	2.02329	8.56017
0.650796	5.80522	2.31854	8.59
0.833902	5.75567	2.65462	8.58589
0.883924	5.59867	3.02189	8.5705
0.894416	5.00694	3.30563	8.57567
0.894787	4.89721	3.57064	8.58598
0.895038	4.57608	3.62496	8.60035
0.895047	3.29902	3.84563	8.61023
0.984207	3.30374
1.05069	3.29762
1.21713	3.27178
1.39449	3.24351
1.59406	3.21592
1.76043	3.17234
2.02098	3.07154	--	--
2.03921	3.04139	--	--
2.04123	2.94941	--	--
2.04194	2.90968	--	--
2.04335	2.57429	--	--
2.04351	2.28629	--	--
2.04355	2.18232	--	--
2.04356	2.09584	--	--
2.04357	1.6693	--	--
2.04358	0	--	--
--	--	--	--
--	--	--	--
--	--	--	--
--	--	--	--
--	--	--	--
--	--	--	--
--	--	--	--
--	--	--	--
--	--	--	--
--	--	--	--
--	--	--	--
--	--	--	--
--	--	--	--
--	--	--	--
--	--	--	--
--	--	--	--
--	--	--	--
--	--	--	--
--	--	--	--
--	--	--	--
--	--	--	--
--	--	--	--
--	--	--	--
--	--	--	--
--	--	--	--
--	--	--	--
--	--	--	--
--	--	--	--
--	--	--	--
--	--	--	--
--	--	--	--
--	--	--	--
--	--	--	--
--	--	--	--
--	--	--	--
--	--	--	--
--	--	--	--
--	--	--	--
--	--	--	--
--	--	--	--
--	--	--	--
--	--	--	--
--	--	--	--
--	--	--	--
--	--	--	--
--	--	--	--
--	--	--	--
--	--	--	--
--	--	--	--
--	--	--	--
--	--	--	--
--	--	--	--
--	--	--	--
--	--	--	--
--	--	--	--
--	--	--	--
--	--	--	--
--	--	--	--
--	--	--	--
--	--	--	--
--	--	--	--
--	--	--	--
--	--	--	--
--	--	--	--
--	--	--	--
--	--	--	--
--	--	--	--
--	--	--	--
--	--	--	--
--	--	--	--
--	--	--	--
--	--	--	--
--	--	--	--
--	--	--	--
--	--	--	--
--	--	--	--
--	--	--	--
--	--	--	--
--	--	--	--
--	--	--	--
--	--	--	--
--	--	--	--
--	--	--	--
--	--	--	--
--	--	--	--
--	--	--	--
--	--	--	--
--	--	--	--
--	--	--	--
--	--	--	--
--	--	--	--
--	--	--	--
--	--	--	--
--	--	--	--
--	--	--	--
--	--	--	--
--	--	--	--
--	--	--	--
--	--	--	--
--	--	--	--
--	--	--	--
--	--	--	--
--	--	--	--
--	--	--	--
--	--	--	--
--	--	--	--
--	--	--	--
--	--	--	--
--	--	--	--
--	--	--	--
--	--	--	--
--	--	--	--
--	--	--	--
--	--	--	--
--	--	--	--
--	--	--	--
--	--	--	--
--	--	--	--
--	--	--	--
--	--	--	--
--	--	--	--
--	--	--	--
--	--	--	--
--	--	--	--
--	--	--	--
--	--	--	--
--	--	--	--
--	--	--	--
--	--	--	--
--	--	--	--
--	--	--	--
--	--	--	--
--	--	--	--
--	--	--	--
--	--	--	--
--	--	--	--
--	--	--	--
--	--	--	--
--	--	--	--
--	--	--	--
--	--	--	--
--	--	--	--
--	--	--	--
--	--	--	--
--	--	--	--
--	--	--	--
--	--	--	--
--	--	--	--
--	--	--	--
--	--	--	--
--	--	--	--
--	--	--	--
--	--	--	--
--	--	--	--
--	--	--	--
--	--	--	--
--	--	--	--
--	--	--	--
--	--	--	--
--	--	--	--
--	--	--	--
--	--	--	--
--	--	--	--
--	--	--	--
--	--	--	--
--	--	--	--
--	--	--	--
--	--	--	--
--	--	--	--
--	--	--	--
--	--	--	--
--	--	--	--
--	--	--	--
--	--	--	--
--	--	--	--
--	--	--	--
--	--	--	--
--	--	--	--
--	--	--	--
--	--	--	--
--	--	--	--
--	--	--	--
--	--	--	--
--	--	--	--
--	--	--	--
--	--	--	--
--	--	--	--
--	--	--	--
--	--	--	--
--	--	--	--
--	--	--	--
--	--	--	--
--	--	--	--
--	--	--	--
--	--	--	--
--	--	--	--
--	--	--	--
--	--	--	--
--	--	--	--
--	--	--	--
--	--	--	--
--	--	--	--
--	--	--	--
--	--	--	--
--	--	--	--
--	--	--	--
--	--	--	--
--	--	--	--
--	--	--	--
--	--	--	--
--	--	--	--
--	--	--	--
--	--	--	--
--	--	--	--
--	--	--	--
--	--	--	--
--	--	--	--
--	--	--	--
--	--	--	--
--	--	--	--
--	--	--	--
--	--	--	--
--	--	--	--
--	--	--	--
--	--	--	--
--	--	--	--
--	--	--	--
--	--	--	--
--	--	--	--
--	--	--	--
--	--	--	--
--	--	--	--
--	--	--	--
--	--	--	--
--	--	--	--
--	--	--	--
--	--	--	--
--	--	--	--
--	--	--	--
--	--	--	--
--	--	--	--
--	--	--	--
--	--	--	--
--	--	--	--
--	--	--	--
--	--	--	--
--	--	--	--
--	--	--	--
--	--	--	--
--	--	--	--
--	--	--	--
--	--	--	--
--	--	--	--
--	--	--	--
--	--	--	--
--	--	--	--
--	--	--	--
--	--	--	--
--	--	--	--
--	--	--	--
--	--	--	--
--	--	--	--
--	--	--	--
--	--	--	--
--	--	--	--
--	--	--	--
--	--	--	--
--	--	--	--
--	--	--	--
--	--	--	--
--	--	--	--
--	--	--	--
--	--	--	--
--	--	--	--
--	--	--	--
--	--	--	--
--	--	--	--
--	--	--	--
--	--	--	--
--	--	--	--
--	--	--	--
--	--	--	--
--	--	--	--
--	--	--	--
--	--	--	--
--	--	--	--
--	--	--	--
--	--	--	--
--	--	--	--
--	--	--	--
--	--	--	--
--	--	--	--
--	--	--	--
--	--	--	--
--	--	--	--
--	--	--	--
--	--	--	--
--	--	--	--
--	--	--	--
--	--	--	--
--	--	--	--
--	--	--	--
--	--	--	--
--	--	--	--
--	--	--	--
--	--	--	--
--	--	--	--
--	--	--	--
--	--	--	--
--	--	--	--
--	--	--	--
--	--	--	--
--	--	--	--
--	--	--	--
--	--	--	--
--	--	--	--
--	--	--	--
--	--	--	--
--	--	--	--
--	--	--	--
--	--	--	--
--	--	--	--
--	--	--	--
--	--	--	--
--	--	--	--
--	--	--	--
--	--	--	--
--	--	--	--
--	--	--	--
--	--	--	--
--	--	--	--
--	--	--	--
--	--	--	--
--	--	--	--
--	--	--	--
--	--	--	--
--	--	--	--
--	--	--	--
--	--	--	--
--	--	--	--
--	--	--	--
--	--	--	--
--	--	--	--
--	--	--	--
--	--	--	--
--	--	--	--
--	--	--	--
--	--	--	--
--	--	--	--
--	--	--	--
--	--	--	--
--	--	--	--
--	--	--	--
--	--	--	--
--	--	--	--
--	--	--	--
--	--	--	--
--	--	--	--
--	--	--	--
--	--	--	--
--	--	--	--
--	--	--	--
--	--	--	--
--	--	--	--
--	--	--	--
--	--	--	--
--	--	--	--
--	--	--	--
--	--	--	--
--	--	--	--
--	--	--	--
--	--	--	--
--	--	--	--
--	--	--	--
--	--	--	--
--	--	--	--
--	--	--	--
--	--	--	--
--	--	--	--
--	--	--	--
--	--	--	--
--	--	--	--
--	--	--	--
--	--	--	--
--	--	--	--
--	--	--	--
--	--	--	--
--	--	--	--
--	--	--	--
--	--	--	--
--	--	--	--
--	--	--	--
--	--	--	--
--	--	--	--
--	--	--	--
--	--	--	--
--	--	--	--
--	--	--	--
--	--	--	--
--	--	--	--
--	--	--	--
--	--	--	--
--	--	--	--
--	--	--	--
--	--	--	--
--	--	--	--
--	--	--	--
--	--	--	--
--	--	--	--
--	--	--	--
--	--	--	--
--	--	--	--
--	--	--	--
--	--	--	--
--	--	--	--
--	--	--	--
--	--	--	--
--	--	--	--
--	--	--	--
--	--	--	--
--	--	--	--
--	--	--	--
--	--	--	--
--	--	--	--
--	--	--	--
--	--	--	--
--	--	--	--
--	--	--	--
--	--	--	--
--	--	--	--
--	--	--	--
--	--	--	--
--	--	--	--
--	--	--	--
--	--	--	--
--	--	--	--
--	--	--	--
--	--	--	--
--	--	--	--
--	--	--	--
--	--	--	--
--	--	--	--
--	--	--	--
--	--	--	--
--	--	--	--
--	--	--	--
--	--	--	--
--	--	--	--
--	--	--	--
--	--	--	--
--	--	--	--
--	--	--	--
--	--	--	--
--	--	--	--
--	--	--	--
--	--	--	--
--	--	--	--
--	--	--	--
--	--	--	--
--	--	--	--
--	--	--	--
--	--	--	--
--	--	--	--
--	--	--	--
--	--	--	--
--	--	--	--
--	--	--	--
--	--	--	--
--	--	--	--
--	--	--	--
--	--	--	--
--	--	--	--
--	--	--	--
--	--	--	--
--	--	--	--
--	--	--	--
--	--	--	--
--	--	--	--
--	--	--	--
--	--	--	--
--	--	--	--
--	--	--	--
--	--	--	--
--	--	--	--
--	--	--	--
--	--	--	--
--	--	--	--
--	--	--	--
--	--	--	--
--	--	--	--
--	--	--	--
--	--	--	--
--	--	--	--
--	--	--	--
--	--	--	--
--	--	--	--
--	--	--	--
--	--	--	--
--	--	--	--
--	--	--	--
--	--	--	--
--	--	--	--
--	--	--	--
--	--	--	--
--	--	--	--
--	--	--	--
--	--	--	--
--	--	--	--
--	--	--	--
--	--	--	--
--	--	--	--
--	--	--	--
--	--	--	--
--	--	--	--
--	--	--	--
--	--	--	--
--	--	--	--
--	--	--	--
--	--	--	--
--	--	--	--
--	--	--	--
--	--	--	--
--	--	--	--
--	--	--	--
--	--	--	--
--	--	--	--
--	--	--	--
--	--	--	--
--	--	--	--
--	--	--	--
--	--	--	--
--	--	--	--
--	--	--	--
--	--	--	--
--	--	--	--
--	--	--	--
--	--	--	--
--	--	--	--
--	--	--	--
--	--	--	--
--	--	--	--
--	--	--	--
--	--	--	--
--	--	--	--
--	--	--	--
--	--	--	--
--	--	--	--
--	--	--	--
--	--	--	--
--	--	--	--
--	--	--	--
--	--	--	--
--	--	--	--
--	--	--	--
--	--	--	--
--	--	--	--
--	--	--	--
--	--	--	--
--	--	--	--
--	--	--	--
--	--	--	--
--	--	--	--
--	--	--	--
--	--	--	--
--	--	--	--
--	--	--	--
--	--	--	--
--	--	--	--
--	--	--	--
--	--	--	--
--	--	--	--
--	--	--	--
--	--	--	--
--	--	--	--
--	--	--	--
--	--	--	--
--	--	--	--
--	--	--	--
--	--	--	--
--	--	--	--
--	--	--	--
--	--	--	--
--	--	--	--
--	--	--	--
--	--	--	--
--	--	--	--
--	--	--	--
--	--	--	--
--	--	--	--
--	--	--	--
--	--	--	--
--	--	--	--
--	--	--	--
--	--	--	--
--	--	--	--
--	--	--	--
--	--	--	--
--	--	--	--
--	--	--	--
--	--	--	--
--	--	--	--
--	--	--	--
--	--	--	--
--	--	--	--
--	--	--	--
--	--	--	--
--	--	--	--
--	--	--	--
--	--	--	--
--	--	--	--
--	--	--	--
--	--	--	--
--	--	--	--
--	--	--	--
--	--	--	--
--	--	--	--
--	--	--	--
--	--	--	--
--	--	--	--
--	--	--	--
--	--	--	--
--	--	--	--
--	--	--	--
--	--	--	--
--	--	--	--
--	--	--	--
--	--	--	--
--	--	--	--
--	--	--	--
--	--	--	--
--	--	--	--
--	--	--	--
--	--	--	--
--	--	--	--
--	--	--	--
--	--	--	--
--	--	--	--
--	--	--	--
--	--	--	--
--	--	--	--
--	--	--	--
--	--	--	--
--	--	--	--
--	--	--	--
--	--	--	--
--	--	--	--
--	--	--	--
--	--	--	--
--	--	--	--
--	--	--	--
--	--	--	--
--	--	--	--
--	--	--	--
--	--	--	--
--	--	--	--
--	--	--	--
--	--	--	--
--	--	--	--
--	--	--	--
--	--	--	--
--	--	--	--
--	--	--	--
--	--	--	--
--	--	--	--
--	--	--	--
--	--	--	--
--	--	--	--
--	--	--	--
--	--	--	--
--	--	--	--
--	--	--	--
--	--	--	--
--	--	--	--
--	--	--	--
--	--	--	--
--	--	--	--
--	--	--	--
--	--	--	--
--	--	--	--
--	--	--	--
--	--	--	--
--	--	--	--
--	--	--	--
--	--	--	--
--	--	--	--
--	--	--	--
--	--	--	--
--	--	--	--
--	--	--	--
--	--	--	--
--	--	--	--
--	--	--	--
--	--	--	--
--	--	--	--
--	--	--	--
--	--	--	--
--	--	--	--
--	--	--	--
--	--	--	--
--	--	--	--
--	--	--	--
--	--	--	--
--	--	--	--
--	--	--	--
--	--	--	--
--	--	--	--
--	--	--	--
--	--	--	--
--	--	--	--
--	--	--	--
--	--	--	--
--	--	--	--
--	--	--	--
--	--	--	--
--	--	--	--
--	--	--	--
--	--	--	--
--	--	--	--
--	--	--	--
--	--	--	--
--	--	--	--
--	--	--	--
--	--	--	--
--	--	--	--
--	--	--	--
--	--	--	--
--	--	--	--
--	--	--	--
--	--	--	--
--	--	--	--
--	--	--	--
--	--	--	--
--	--	--	--
--	--	--	--
--	--	--	--
--	--	--	--
--	--	--	--
--	--	--	--
--	--	--	--
--	--	--	--
--	--	--	--
--	--	--	--
--	--	--	--
--	--	--	--
--	--	--	--
--	--	--	--
--	--	--	--
--	--	--	--
--	--	--	--
--	--	--	--
--	--	--	--
--	--	--	--
--	--	--	--
--	--	--	--
--	--	--	--
--	--	--	--
--	--	--	--
--	--	--	--
--	--	--	--
--	--	--	--
--	--	--	--
--	--	--	--
--	--	--	--
--	--	--	--
--	--	--	--
--	--	--	--
--	--	--	--
--	--	--	--
--	--	--	--
--	--	--	--
--	--	--	--
--	--	--	--
--	--	--	--
--	--	--	--
--	--	--	--
--	--	--	--
--	--	--	--
--	--	--	--
--	--	--	--
--	--	--	--
--	--	--	--
--	--	--	--
--	--	--	--
--	--	--	--
--	--	--	--
--	--	--	--
--	--	--	--
--	--	--	--
--	--	--	--
--	--	--	--
--	--	--	--
--	--	--	--
--	--	--	--
--	--	--	--
--	--	--	--
--	--	--	--
--	--	--	--
--	--	--	--
--	--	--	--
--	--	--	--
--	--	--	--
--	--	--	--
--	--	--	--
--	--	--	--
--	--	--	--
--	--	--	--
--	--	--	--
--	--	--	--
--	--	--	--
--	--	--	--
--	--	--	--
--	--	--	--
--	--	--	--
--	--	--	--
--	--	--	--
--	--	--	--
--	--	--	--
--	--	--	--
--	--	--	--
--	--	--	--
--	--	--	--
--	--	--	--
--	--	--	--
--	--	--	--
--	--	--	--
--	--	--	--
--	--	--	--
--	--	--	--
--	--	--	--
--	--	--	--
--	--	--	--
--	--	--	--
--	--	--	--
--	--	--	--
--	--	--	--
--	--	--	--
--	--	--	--
--	--	--	--
--	--	--	--
--	--	--	--
--	--	--	--
--	--	--	--
--	--	--	--
--	--	--	--
--	--	--	--
--	--	--	--
--	--	--	--
--	--	--	--
--	--	--	--
--	--	--	--
--	--	--	--
--	--	--	--
--	--	--	--
--	--	--	--
--	--	--	--
--	--	--	--
--	--	--	--
--	--	--	--
--	--	--	--
--	--	--	--
--	--	--	--
--	--	--	--
--	--	--	--
--	--	--	--
--	--	--	--
--	--	--	--
--	--	--	--
--	--	--	--
--	--	--	--
--	--	--	--
--	--	--	--
--	--	--	--
--	--	--	--
--	--	--	--
--	--	--	--
--	--	--	--
--	--	--	--
--	--	--	--
--	--	--	--
--	--	--	--
--	--	--	--
--	--	--	--
--	--	--	--
--	--	--	--
--	--	--	--
--	--	--	--
--	--	--	--
--	--	--	--
--	--	--	--
--	--	--	--
--	--	--	--
--	--	--	--
--	--	--	--
--	--	--	--
--	--	--	--
--	--	--	--
--	--	--	--
--	--	--	--
--	--	--	--
--	--	--	--
--	--	--	--
--	--	--	--
--	--	--	--
--	--	--	--
--	--	--	--
--	--	--	--
--	--	--	--
--	--	--	--
--	--	--	--
--	--	--	--
--	--	--	--
--	--	--	--
--	--	--	--
--	--	--	--
--	--	--	--
--	--	--	--
--	--	--	--
--	--	--	--
--	--	--	--
--	--	--	--
--	--	--	--
--	--	--	--
--	--	--	--
--	--	--	--
--	--	--	--
--	--	--	--
--	--	--	--
--	--	--	--
--	--	--	--
--	--	--	--
--	--	--	--
--	--	--	--
--	--	--	--
--	--	--	--
--	--	--	--
--	--	--	--
--	--	--	--
--	--	--	--
--	--	--	--
--	--	--	--
--	--	--	--
--	--	--	--
--	--	--	--
--	--	--	--
--	--	--	--
--	--	--	--
--	--	--	--
--	--	--	--
--	--	--	--
--	--	--	--
--	--	--	--
--	--	--	--
--	--	--	--
--	--	--	--
--	--	--	--
--	--	--	--
--	--	--	--
--	--	--	--
--	--	--	--
--	--	--	--
--	--	--	--
--	--	--	--
--	--	--	--
--	--	--	--
--	--	--	--
--	--	--	--
--	--	--	--
--	--	--	--
--	--	--	--
--	--	--	--
--	--	--	--
--	--	--	--
--	--	--	--
--	--	--	--
--	--	--	--
--	--	--	--
--	--	--	--
--	--	--	--
--	--	--	--
--	--	--	--
--	--	--	--
--	--	--	--
--	--	--	--
--	--	--	--
--	--	--	--
--	--	--	--
--	--	--	--
--	--	--	--
--	--	--	--
--	--	--	--
--	--	--	--
--	--	--	--
--	--	--	--
--	--	--	--
--	--	--	--
--	--	--	--
--	--	--	--
--	--	--	--
--	--	--	--
--	--	--	--
--	--	--	--
--	--	--	--
--	--	--	--
--	--	--	--
--	--	--	--
--	--	--	--
--	--	--	--
--	--	--	--
--	--	--	--
--	--	--	--
--	--	--	--
--	--	--	--
--	--	--	--
--	--	--	--
--	--	--	--
--	--	--	--
--	--	--	--
--	--	--	--
--	--	--	--
--	--	--	--
--	--	--	--
--	--	--	--
--	--	--	--
--	--	--	--
--	--	--	--
--	--	--	--
--	--	--	--
--	--	--	--
--	--	--	--
--	--	--	--
--	--	--	--
--	--	--	--
--	--	--	--
--	--	--	--
--	--	--	--
--	--	--	--
--	--	--	--
--	--	--	--
--	--	--	--
--	--	--	--
--	--	--	--
--	--	--	--
--	--	--	--
--	--	--	--
--	--	--	--
--	--	--	--
--	--	--	--
--	--	--	--
--	--	--	--
--	--	--	--
--	--	--	--
--	--	--	--
--	--	--	--
--	--	--	--
--	--	--	--
--	--	--	--
--	--	--	--
--	--	--	--
--	--	--	--
--	--	--	--
--	--	--	--
--	--	--	--
--	--	--	--
--	--	--	--
--	--	--	--
--	--	--	--
--	--	--	--
--	--	--	--
--	--	--	--
--	--	--	--
--	--	--	--
--	--	--	--
--	--	--	--
--	--	--	--
--	--	--	--
--	--	--	--
--	--	--	--
--	--	--	--
--	--	--	--
--	--	--	--
--	--	--	--
--	--	--	--
--	--	--	--
--	--	--	--
--	--	--	--
--	--	--	--
--	--	--	--
--	--	--	--
--	--	--	--
--	--	--	--
--	--	--	--
--	--	--	--
--	--	--	--
--	--	--	--
--	--	--	--
--	--	--	--
--	--	--	--
--	--	--	--
--	--	--	--
--	--	--	--
--	--	--	--
--	--	--	--
--	--	--	--
--	--	--	--
--	--	--	--
--	--	--	--
--	--	--	--
--	--	--	--
--	--	--	--
--	--	--	--
--	--	--	--
--	--	--	--
--	--	--	--
--	--	--	--
--	--	--	--
--	--	--	--
--	--	--	--
--	--	--	--
--	--	--	--
--	--	--	--
--	--	--	--
--	--	--	--
--	--	--	--
--	--	--	--
--	--	--	--
--	--	--	--
--	--	--	--
--	--	--	--
--	--	--	--
--	--	--	--
--	--	--	--
--	--	--	--
--	--	--	--
--	--	--	--
--	--	--	--
--	--	--	--
--	--	--	--
--	--	--	--
--	--	--	--
--	--	--	--
--	--	--	--
--	--	--	--
--	--	--	--
--	--	--	--
--	--	--	--
--	--	--	--
--	--	--	--
--	--	--	--
--	--	--	--
--	--	--	--
--	--	--	--
--	--	--	--
--	--	--	--
--	--	--	--
--	--	--	--
--	--	--	--
--	--	--	--
--	--	--	--
--	--	--	--
--	--	--	--
--	--	--	--
--	--	--	--
--	--	--	--
--	--	--	--
--	--	--	--
--	--	--	--
--	--	--	--
--	--	--	--
--	--	--	--
--	--	--	--
--	--	--	--
--	--	--	--
--	--	--	--
--	--	--	--
--	--	--	--
--	--	--	--
--	--	--	--
--	--	--	--
--	--	--	--
--	--	--	--
--	--	--	--
--	--	--	--
--	--	--	--
--	--	--	--
--	--	--	--
--	--	--	--
--	--	--	--
--	--	--	--
--	--	--	--
--	--	--	--
--	--	--	--
--	--	--	--
--	--	--	--
--	--	--	--
--	--	--	--
--	--	--	--
--	--	--	--
--	--	--	--
--	--	--	--
--	--	--	--
--	--	--	--
--	--	--	--
--	--	--	--
--	--	--	--
--	--	--	--
--	--	--	--
--	--	--	--
--	--	--	--
--	--	--	--
--	--	--	--
--	--	--	--
--	--	--	--
--	--	--	--
--	--	--	--
--	--	--	--
--	--	--	--
--	--	--	--
--	--	--	--
--	--	--	--
--	--	--	--
--	--	--	--
--	--	--	--
--	--	--	--
--	--	--	--
--	--	--	--
--	--	--	--
--	--	--	--
--	--	--	--
--	--	--	--
--	--	--	--
--	--	--	--
--	--	--	--
--	--	--	--
--	--	--	--
--	--	--	--
--	--	--	--
--	--	--	--
--	--	--	--
--	--	--	--
--	--	--	--
--	--	--	--
--	--	--	--
--	--	--	--
--	--	--	--
--	--	--	--
--	--	--	--
--	--	--	--
--	--	--	--
--	--	--	--
--	--	--	--
--	--	--	--
--	--	--	--
--	--	--	--
--	--	--	--
--	--	--	--
--	--	--	--
--	--	--	--
--	--	--	--
--	--	--	--
--	--	--	--
--	--	--	--
--	--	--	--
--	--	--	--
--	--	--	--
--	--	--	--
--	--	--	--
--	--	--	--
--	--	--	--
--	--	--	--
--	--	--	--
--	--	--	--
--	--	--	--
--	--	--	--
--	--	--	--
--	--	--	--
--	--	--	--
--	--	--	--
--	--	--	--
--	--	--	--
--	--	--	--
--	--	--	--
--	--	--	--
--	--	--	--
--	--	--	--
--	--	--	--
--	--	--	--
--	--	--	--
--	--	--	--
--	--	--	--
--	--	--	--
--	--	--	--
--	--	--	--
--	--	--	--
--	--	--	--
--	--	--	--
--	--	--	--
--	--	--	--
--	--	--	--
--	--	--	--
--	--	--	--
--	--	--	--
--	--	--	--
--	--	--	--
--	--	--	--
--	--	--	--
--	--	--	--
--	--	--	--
--	--	--	--
--	--	--	--
--	--	--	--
--	--	--	--
--	--	--	--
--	--	--	--
--	--	--	--
--	--	--	--
--	--	--	--
--	--	--	--
--	--	--	--
--	--	--	--
--	--	--	--
--	--	--	--
--	--	--	--
--	--	--	--
--	--	--	--
--	--	--	--
--	--	--	--
--	--	--	--
--	--	--	--
--	--	--	--
--	--	--	--
--	--	--	--
--	--	--	--
--	--	--	--
--	--	--	--
--	--	--	--
--	--	--	--
--	--	--	--
--	--	--	--
--	--	--	--
--	--	--	--
--	--	--	--
--	--	--	--
--	--	--	--
--	--	--	--
--	--	--	--
--	--	--	--
--	--	--	--
--	--	--	--
--	--	--	--
--	--	--	--
--	--	--	--
--	--	--	--
--	--	--	--
--	--	--	--
--	--	--	--
--	--	--	--
--	--	--	--
--	--	--	--
--	--	--	--
--	--	--	--
--	--	--	--
--	--	--	--
--	--	--	--
--	--	--	--
--	--	--	--
--	--	--	--
--	--	--	--
--	--	--	--
--	--	--	--
--	--	--	--
--	--	--	--
--	--	--	--
--	--	--	--
--	--	--	--
--	--	--	--
--	--	--	--
--	--	--	--
--	--	--	--
--	--	--	--
--	--	--	--
--	--	--	--
--	--	--	--
--	--	--	--
--	--	--	--
--	--	--	--
--	--	--	--
--	--	--	--
--	--	--	--
--	--	--	--
--	--	--	--
--	--	--	--
--	--	--	--
--	--	--	--
--	--	--	--
--	--	--	--
--	--	--	--
--	--	--	--
--	--	--	--
--	--	--	--
--	--	--	--
--	--	--	--
--	--	--	--
--	--	--	--
--	--	--	--
--	--	--	--
--	--	--	--
--	--	--	--
--	--	--	--
--	--	--	--
--	--	--	--
--	--	--	--
--	--	--	--
--	--	--	--
--	--	--	--
--	--	--	--
--	--	--	--
--	--	--	--
--	--	--	--
--	--	--	--
--	--	--	--
--	--	--	--
--	--	--	--
--	--	--	--
--	--	--	--
--	--	--	--
--	--	--	--
--	--	--	--
--	--	--	--
--	--	--	--
--	--	--	--
--	--	--	--
--	--	--	--
--	--	--	--
--	--	--	--
--	--	--	--
--	--	--	--
--	--	--	--
--	--	--	--
--	--	--	--
--	--	--	--
--	--	--	--
--	--	--	--
--	--	--	--
--	--	--	--
--	--	--	--
--	--	--	--
--	--	--	--
--	--	--	--
--	--	--	--
--	--	--	--
--	--	--	--
--	--	--	--
--	--	--	--
--	--	--	--
--	--	--	--
--	--	--	--
--	--	--	--
--	--	--	--
--	--	--	--
--	--	--	--
--	--	--	--
--	--	--	--
--	--	--	--
--	--	--	--
--	--	--	--
--	--	--	--
--	--	--	--
--	--	--	--
--	--	--	--
--	--	--	--
--	--	--	--
--	--	--	--
--	--	--	--
--	--	--	--
--	--	--	--
--	--	--	--
--	--	--	--
--	--	--	--
--	--	--	--
--	--	--	--
--	--	--	--
--	--	--	--
--	--	--	--
--	--	--	--
--	--	--	--
--	--	--	--
--	--	--	--
--	--	--	--
--	--	--	--
--	--	--	--
--	--	--	--
--	--	--	--
--	--	--	--
--	--	--	--
--	--	--	--
--	--	--	--
--	--	--	--
--	--	--	--
--	--	--	--
--	--	--	--
--	--	--	--
--	--	--	--
--	--	--	--
--	--	--	--
--	--	--	--
--	--	--	--
--	--	--	--
--	--	--	--
--	--	--	--
--	--	--	--
--	--	--	--
--	--	--	--
--	--	--	--
--	--	--	--
--	--	--	--
--	--	--	--
--	--	--	--
--	--	--	--
--	--	--	--
--	--	--	--
--	--	--	--
--	--	--	--
--	--	--	--
--	--	--	--
--	--	--	--
--	--	--	--
--	--	--	--
--	--	--	--
--	--	--	--
--	--	--	--
--	--	--	--
--	--	--	--
--	--	--	--
--	--	--	--
--	--	--	--
--	--	--	--
--	--	--	--
--	--	--	--
--	--	--	--
--	--	--	--
--	--	--	--
--	--	--	--
--	--	--	--
--	--	--	--
--	--	--	--
--	--	--	--
--	--	--	--
--	--	--	--
--	--	--	--
--	--	--	--
--	--	--	--
--	--	--	--
--	--	--	--
--	--	--	--
--	--	--	--
--	--	--	--
--	--	--	--
--	--	--	--
--	--	--	--
--	--	--	--
--	--	--	--
--	--	--	--
--	--	--	--
--	--	--	--
--	--	--	--
--	--	--	--
--	--	--	--
--	--	--	--
--	--	--	--
--	--	--	--
--	--	--	--
--	--	--	--
--	--	--	--
--	--	--	--
--	--	--	--
--	--	--	--
--	--	--	--
--	--	--	--
--	--	--	--
--	--	--	--
--	--	--	--
--	--	--	--
--	--	--	--
--	--	--	--
--	--	--	--
--	--	--	--
--	--	--	--
--	--	--	--
--	--	--	--
--	--	--	--
--	--	--	--
--	--	--	--
--	--	--	--
--	--	--	--
--	--	--	--
--	--	--	--
--	--	--	--
--	--	--	--
--	--	--	--
--	--	--	--
--	--	--	--
--	--	--	--
--	--	--	--
--	--	--	--
--	--	--	--
--	--	--	--
--	--	--	--
--	--	--	--
--	--	--	--
--	--	--	--
--	--	--	--
--	--	--	--
--	--	--	--
--	--	--	--
--	--	--	--
--	--	--	--
--	--	--	--
--	--	--	--
--	--	--	--
--	--	--	--
--	--	--	--
--	--	--	--
--	--	--	--
--	--	--	--
--	--	--	--
--	--	--	--
--	--	--	--
--	--	--	--
--	--	--	--
--	--	--	--
--	--	--	--
--	--	--	--
--	--	--	--
--	--	--	--
--	--	--	--
--	--	--	--
--	--	--	--
--	--	--	--
--	--	--	--
--	--	--	--
--	--	--	--
--	--	--	--
--	--	--	--
--	--	--	--
--	--	--	--
--	--	--	--
--	--	--	--
--	--	--	--
--	--	--	--
--	--	--	--
--	--	--	--
--	--	--	--
--	--	--	--
--	--	--	--
--	--	--	--
--	--	--	--
--	--	--	--
--	--	--	--
--	--	--	--
--	--	--	--
--	--	--	--
--	--	--	--
--	--	--	--
--	--	--	--
--	--	--	--
--	--	--	--
--	--	--	--
--	--	--	--
--	--	--	--
--	--	--	--
--	--	--	--
--	--	--	--
--	--	--	--
--	--	--	--
--	--	--	--
--	--	--	--
--	--	--	--
--	--	--	--
--	--	--	--
--	--	--	--
--	--	--	--
--	--	--	--
--	--	--	--
--	--	--	--
--	--	--	--
--	--	--	--
--	--	--	--
--	--	--	--
--	--	--	--
--	--	--	--
--	--	--	--
--	--	--	--
--	--	--	--
--	--	--	--
--	--	--	--
--	--	--	--
--	--	--	--
--	--	--	--
--	--	--	--
--	--	--	--
--	--	--	--
--	--	--	--
--	--	--	--
--	--	--	--
--	--	--	--
--	--	--	--
--	--	--	--
--	--	--	--
--	--	--	--
--	--	--	--
--	--	--	--
--	--	--	--
--	--	--	--
--	--	--	--
--	--	--	--
--	--	--	--
--	--	--	--
--	--	--	--
--	--	--	--
--	--	--	--
--	--	--	--
--	--	--	--
--	--	--	--
--	--	--	--
--	--	--	--
--	--	--	--
--	--	--	--
--	--	--	--
--	--	--	--
--	--	--	--
--	--	--	--
--	--	--	--
--	--	--	--
--	--	--	--
--	--	--	--
--	--	--	--
--	--	--	--
--	--	--	--
--	--	--	--
--	--	--	--
--	--	--	--
--	--	--	--
--	--	--	--
--	--	--	--
--	--	--	--
--	--	--	--
--	--	--	--
--	--	--	--
--	--	--	--
--	--	--	--
--	--	--	--
--	--	--	--
--	--	--	--
--	--	--	--
--	--	--	--
--	--	--	--
--	--	--	--
--	--	--	--
--	--	--	--
--	--	--	--
--	--	--	--
--	--	--	--
--	--	--	--
--	--	--	--
--	--	--	--
--	--	--	--
--	--	--	--
--	--	--	--
--	--	--	--
--	--	--	--
--	--	--	--
--	--	--	--
--	--	--	--
--	--	--	--
--	--	--	--
--	--	--	--
--	--	--	--
--	--	--	--
--	--	--	--
--	--	--	--
--	--	--	--
--	--	--	--
--	--	--	--
--	--	--	--
--	--	--	--
--	--	--	--
--	--	--	--
--	--	--	--
--	--	--	--
--	--	--	--
--	--	--	--
--	--	--	--
--	--	--	--
--	--	--	--
--	--	--	--
--	--	--	--
--	--	--	--
--	--	--	--
--	--	--	--
--	--	--	--
--	--	--	--
--	--	--	--
--	--	--	--
--	--	--	--
--	--	--	--
--	--	--	--
--	--	--	--
--	--	--	--
--	--	--	--
--	--	--	--
--	--	--	--
--	--	--	--
--	--	--	--
--	--	--	--
--	--	--	--
--	--	--	--
--	--	--	--
--	--	--	--
--	--	--	--
--	--	--	--
--	--	--	--
--	--	--	--
--	--	--	--
--	--	--	--
--	--	--	--
--	--	--	--
--	--	--	--
--	--	--	--
--	--	--	--
--	--	--	--
--	--	--	--
--	--	--	--
--	--	--	--
--	--	--	--
--	--	--	--
--	--	--	--
--	--	--	--
--	--	--	--
--	--	--	--
--	--	--	--
--	--	--	--
--	--	--	--
--	--	--	--
--	--	--	--
--	--	--	--
--	--	--	--
--	--	--	--
--	--	--	--
--	--	--	--
--	--	--	--
--	--	--	--
--	--	--	--
--	--	--	--
--	--	--	--
--	--	--	--
--	--	--	--
--	--	--	--
--	--	--	--
--	--	--	--
--	--	--	--
--	--	--	--
--	--	--	--
--	--	--	--
--	--	--	--
--	--	--	--
--	--	--	--
--	--	--	--
--	--	--	--
--	--	--	--
--	--	--	--
--	--	--	--
--	--	--	--
--	--	--	--
--	--	--	--
--	--	--	--
--	--	--	--
--	--	--	--
--	--	--	--
--	--	--	--
--	--	--	--
--	--	--	--
--	--	--	--
--	--	--	--
--	--	--	--
--	--	--	--
--	--	--	--
--	--	--	--
--	--	--	--
--	--	--	--
--	--	--	--
--	--	--	--
--	--	--	--
--	--	--	--
--	--	--	--
--	--	--	--
--	--	--	--
--	--	--	--
--	--	--	--
--	--	--	--
--	--	--	--
--	--	--	--
--	--	--	--
--	--	--	--
--	--	--	--
--	--	--	--
--	--	--	--
--	--	--	--
--	--	--	--
--	--	--	--
--	--	--	--
--	--	--	--
--	--	--	--
--	--	--	--
--	--	--	--
--	--	--	--
--	--	--	--
--	--	--	--
--	--	--	--
--	--	--	--
--	--	--	--
--	--	--	--
--	--	--	--
--	--	--	--
--	--	--	--
--	--	--	--
--	--	--	--
--	--	--	--
--	--	--	--
--	--	--	--
--	--	--	--
--	--	--	--
--	--	--	--
--	--	--	--
--	--	--	--
--	--	--	--
--	--	--	--
--	--	--	--
--	--	--	--
--	--	--	--
--	--	--	--
--	--	--	--
--	--	--	--
--	--	--	--
--	--	--	--
--	--	--	--
--	--	--	--
--	--	--	--
--	--	--	--
--	--	--	--
--	--	--	--
--	--	--	--
--	--	--	--
--	--	--	--
--	--	--	--
--	--	--	--
--	--	--	--
[truncated: 429,632+ more rows]

## Sheet: Figure S11
uFTEs
without				iSPM
x: The temperature of the hot plate (℃)	y: Resistance change ((R-R0)/R0)	y_error(+)	y_error(-)	x: The temperature of the hot plate (℃)	y: Resistance change ((R-R0)/R0)	y_error(+)	y_error(-)
25	0			25	0
50	0.02	0.01	0.01	50	0.015	0.01	0.01
60	0.04	0.01	0.01	60	0.02667	0.01	0.01
70	0.06667	0.01	0.01	70	0.06667	0.01	0.01
80	0.08	0.01	0.01	80	0.04	0.01	0.01
90	0.07	0.02	0.02	90	0.04667	0.02	0.02
100	0.06667	0.02	0.02	100	0.06667	0.02	0.02
110	0.07124	0.02	0.02	110	0.05246	0.02	0.02
125	0.08	0.02	0.02	125	0.04	0.02	0.02
135	0.08563	0.02	0.02	135	0.06234	0.02	0.02
150	0.09333	0.02	0.02	150	0.08	0.02	0.02
160	0.11423	0.03	0.04	160	0.08453	0.02	0.02
175	0.14667	0.04	0.03	175	0.09333	0.02	0.02
185	0.17234	0.05	0.04	185	0.09934	0.03	0.02
200	0.22667	0.06	0.04	200	0.10667	0.03	0.03
210	0.30324	0.07	0.06	210	0.11923	0.04	0.03
225	0.45	0.08	0.05	225	0.13333	0.04	0.03
235	0.6345	0.11	0.08	235	0.17345	0.06	0.04
250	0.77333	0.12	0.1	250	0.255	0.07	0.04
260	0.9234	0.13	0.11	260	0.34563	0.08	0.05
275	1.17333	0.15	0.12	275	0.466	0.08	0.06

[truncated: 10 more sheets: Figure S13a, Figure S13b, Figure S14a, Figure S14b, Figure S17b, Figure S19a, Figure S19b, Figure S19c, Figure S19d, Figure S19e]
